# Supplementary material for: Opportunities lost: Barriers to increasing the use of effective contraception in the Philippines
Source: PLoS One. 2019 Jul 25;14(7):e0218187. doi: 10.1371/journal.pone.0218187 (PMC6657820; doi:10.1371/journal.pone.0218187)
Supplement: S1 Minimal Dataset — (XLSX) [file pone.0218187.s011.xlsx]

## Sheet: Sheet1
Number	Others_ps	Others_pms	reason_healthfac1a	reason_healthfac2a	reason_others1	reason_specifics	Q001	Q002	Q004_month	Q005	Q006	Q007	Q008	Q009	Q101	Q102	Q103	Q104	Q105	Q106a	Q106b	Q107	Q107b	Q107c	Q107d	Q107e	Q107_others1	Q107_others2	Q107_thers3	Q201	Q202a	Q202b	Q202c	Q202d	Q202e	Q202_others1	Q202_others2	Q202_others3	Q202_others4	Q203a	Q203b	Q203c	Q203d	Q203e	Q203others1	Q203others2	Q203others3	Q203others4	Q204a1
1	99.	99.	5.	99.	99.	99.	24.	2.	5.	2.	1.	2.	1.	1.	4.	2.	5.	1.	2.	99.	99.	2.	99.	99.	99.	99.	99.	99.	99.	1.	7.	99.	99.	99.	99.	99.	99.	99.	99.	7.	99.	99.	99.	99.	99.	99.	99.	99.	16.
2	99.	99.	5.	99.	99.	99.	32.	2.	4.	1.	1.	2.	1.	1.	4.	2.	3.	4.	2.	99.	99.	2.	99.	99.	99.	99.	99.	99.	99.	1.	4.	99.	99.	99.	99.	99.	99.	99.	99.	4.	99.	99.	99.	99.	99.	99.	99.	99.	4.
3	99.	99.	4.	99.	99.	99.	22.	2.	11.	2.	1.	2.	1.	2.	2.	3.	3.	1.	2.	99.	99.	2.	99.	99.	99.	99.	99.	99.	99.	1.	18.	99.	99.	99.	99.	99.	99.	99.	99.	18.	99.	99.	99.	99.	99.	99.	99.	99.	16.
4	99.	99.	4.	99.	99.	99.	32.	2.	8.	1.	3.	99.	99.	99.	4.	2.	3.	3.	2.	99.	99.	2.	99.	99.	99.	99.	99.	99.	99.	1.	1.	99.	99.	99.	99.	99.	99.	99.	99.	1.	99.	99.	99.	99.	99.	99.	99.	99.	2.
5	99.	99.	4.	99.	99.	99.	35.	2.	5.	1.	2.	99.	1.	1.	4.	2.	3.	3.	2.	99.	99.	2.	99.	99.	99.	99.	99.	99.	99.	1.	7.	99.	99.	99.	99.	99.	99.	99.	99.	7.	99.	99.	99.	99.	99.	99.	99.	99.	2.
6	99.	99.	4.	99.	99.	99.	19.	2.	1.	2.	1.	2.	2.	99.	3.	3.	3.	1.	2.	99.	99.	1.	99.	99.	99.	99.	99.	99.	99.	2.	99.	99.	99.	99.	99.	99.	99.	99.	99.	99.	99.	99.	99.	99.	99.	99.	99.	99.	99.
7	99.	99.	4.	99.	99.	99.	30.	2.	5.	1.	2.	99.	1.	1.	4.	2.	3.	2.	1.	1.	99.	1.	99.	99.	99.	99.	99.	99.	99.	1.	7.	99.	99.	99.	99.	99.	99.	99.	99.	7.	99.	99.	99.	99.	99.	99.	99.	99.	9.
8	99.	99.	4.	99	99.	99.	42.	2.	11.	2.	2.	99.	2.	99.	4.	2.	5.	4.	2.	99.	99.	2.	99.	99.	99.	99.	99.	99.	99.	2.	99.	99.	99.	99.	99.	99.	99.	99.	99.	99.	99.	99.	99.	99.	99.	99.	99.	99.	99.
9	99.	99.	4.	99.	99.	99.	31.	2.	2.	2.	2.	99.	2.	99.	2.	2.	4.	3.	1.	1.	99.	2.	4.	99.	99.	99.	99.	99.	99.	2.	99.	99.	99.	99.	99.	99.	99.	99.	99.	99.	99.	99.	99.	99.	99.	99.	99.	99.	99.
10	99.	99.	4.	99.	99.	99.	30.	2.	1.	2.	1.	2.	2.	99.	2.	2.	3.	2.	2.	99.	99.	2.	99.	99.	99.	99.	99.	99.	99.	2.	99.	99.	99.	99.	99.	99.	99.	99.	99.	99.	99.	99.	99.	99.	99.	99.	99.	99.	99.
1	99.	99.	5.	99.	99.	99.	24.	2.	11.	1.	1.	2.	1.	2.	2.	3.	5.	2.	2.	99.	99.	2.	99.	99.	99.	99.	99.	99.	99.	1.	18.	99.	99.	99.	99.	99.	99.	99.	99.	18.	99.	99.	99.	99.	99.	99.	99.	99.	16.
2	99.	99.	4.	99.	99.	99.	32.	2.	12.	1.	2.	99.	1.	2.	4.	2.	3.	2.	2.	99.	99.	2.	99.	99.	99.	99.	99.	99.	99.	1.	18.	99.	99.	99.	99.	99.	99.	99.	99.	18.	99.	99.	99.	99.	99.	99.	99.	99.	2.
3	99.	99.	5.	99.	99.	99.	19.	2.	3.	1.	1.	2.	2.	99.	4.	2.	3.	1.	2.	99.	99.	2.	99.	99.	99.	99.	99.	99.	99.	2.	99.	99.	99.	99.	99.	99.	99.	99.	99.	99.	99.	99.	99.	99.	99.	99.	99.	99.	99.
4	99.	99.	4.	99.	99.	99.	23.	2.	7.	1.	2.	99.	1.	1.	4.	3.	5.	2.	2.	99.	99.	1.	99.	99.	99.	99.	99.	99.	99.	1.	7.	99.	99.	99.	99.	99.	99.	99.	99.	7.	99.	99.	99.	99.	99.	99.	99.	99.	2.
5	99.	99.	4.	99.	99.	99.	28.	2.	7.	1.	2.	99.	1.	1.	2.	2.	5.	4.	2.	99.	99.	2.	99.	99.	99.	99.	99.	99.	99.	1.	4.	99.	99.	99.	99.	99.	99.	99.	99.	4.	99.	99.	99.	99.	99.	99.	99.	99.	16.
6	99.	99.	5.	99.	99.	99.	34.	2.	1.	1.	2.	99.	1.	1.	4.	2.	6.	2.	2.	99.	99.	1.	99.	99.	99.	99.	99.	99.	99.	1.	7.	99.	99.	99.	99.	99.	99.	99.	99.	7.	99.	99.	99.	99.	99.	99.	99.	99.	8.
7	99.	99.	4.	99.	99.	99.	27.	2.	10.	1.	1.	2.	1.	2.	3.	3.	4.	2.	2.	99.	99.	2.	99.	99.	99.	99.	99.	99.	99.	1.	18.	99.	99.	99.	99.	99.	99.	99.	99.	18.	99.	99.	99.	99.	99.	99.	99.	99.	21
8	99.	99.	5.	99.	99.	99.	35.	2.	5.	1.	1.	2.	2.	99.	2.	1.	5.	2.	2.	99.	99.	2.	99.	99.	99.	99.	99.	99.	99.	2.	99.	99.	99.	99.	99.	99.	99.	99.	99.	99.	99.	99.	99.	99.	99.	99.	99.	99.	99.
9	99.	99.	5.	99.	99.	99.	34.	2.	9.	1.	2.	99.	1.	1.	4.	3.	3.	4.	2.	99.	99.	1.	99.	99.	99.	99.	99.	99.	99.	1.	4.	99.	99.	99.	99.	99.	99.	99.	99.	4.	99.	99.	99.	99.	99.	99.	99.	99.	9.
10	99.	99.	5.	99.	99.	99.	34.	2.	4.	1.	2.	99.	1.	1.	3.	2.	3.	5.	2.	99.	99.	2.	99.	99.	99.	99.	99.	99.	99.	1.	4.	99.	99.	99.	99.	99.	99.	99.	99.	4.	99.	99.	99.	99.	99.	99.	99.	99.	9.
11	99.	99.	4.	99.	99.	99.	38.	2.	9.	1.	2.	99.	2.	99.	2.	2.	5.	2.	2.	99.	99.	2.	3.	99.	99.	99.	99.	99.	99.	2.	99.	99.	99.	99.	99.	99.	99.	99.	99.	99.	99.	99.	99.	99.	99.	99.	99.	99.	99.
12	99.	99.	4.	99.	99.	99.	20.	2.	12.	1.	1.	2.	1.	1.	4.	2.	6.	1.	2.	99.	99.	1.	99.	99.	99.	99.	99.	99.	99.	1.	7.	99.	99.	99.	99.	99.	99.	99.	99.	7.	99.	99.	99.	99.	99.	99.	99.	99.	9.
1	99.	99.	99.	99.	99.	99.	33.	2.	8.	1.	2.	99.	2.	99.	2.	2.	5.	5.	2.	99.	99.	2.	99.	99.	99.	99.	99.	99.	99.	2.	99.	99.	99.	99.	99.	99.	99.	99.	99.	99.	99.	99.	99.	99.	99.	99.	99.	99.	99.
2	99.	99.	99.	99.	99.	99.	33.	2.	9.	1.	2.	99.	1.	2.	4.	2.	2.	3.	2.	99.	99.	2.	99.	99.	99.	99.	99.	99.	99.	1.	8.	99.	99.	99.	99.	99.	99.	99.	99.	8.	99.	99.	99.	99.	99.	99.	99.	99.	9.
3	99.	99.	99.	99.	99.	99.	30.	2.	6.	2.	2.	99.	1.	2.	2.	3.	3.	3.	2.	99.	99.	1.	99.	99.	99.	99.	99.	99.	99.	1.	18.	99.	99.	99.	99.	99.	99.	99.	99.	18	99.	99.	99.	99.	99.	99.	99.	99.	21
4	99.	99.	99.	99.	99.	99.	19.	2.	5.	1.	2.	99.	1.	1.	2.	3.	6.	2.	2.	99.	99.	1.	99.	99.	99.	99.	99.	99.	99.	1.	4.	99.	99.	99.	99.	99.	99.	99.	99.	4.	99.	99.	99.	99.	99.	99.	99.	99.	16.
5	99.	99.	99.	99.	99.	99.	21.	2.	8.	1.	1.	2.	1.	1.	2.	2.	4.	2.	2.	99.	99.	1.	99.	99.	99.	99.	99.	99.	99.	1.	4.	99.	99.	99.	99.	99.	99.	99.	99.	4.	99.	99.	99.	99.	99.	99.	99.	99.	16.
6	99.	99.	99.	99.	99.	99.	26.	2.	9.	1.	1.	2.	1.	1.	4.	2.	3.	2.	2.	99.	99.	1.	99.	99.	99.	99.	99.	99.	99.	1.	4.	99.	99.	99.	99.	99.	99.	99.	99.	4.	99.	99.	99.	99.	99.	99.	99.	99.	9.
7	99.	99.	99.	99.	99.	99.	37.	2.	10.	1.	2.	99.	1.	1.	2.	2.	3.	4.	1.	1.	99.	2.	99.	99.	99.	99.	99.	99.	99.	1.	7.	99.	99.	99.	99.	99.	99.	99.	99.	7.	99.	99.	99.	99.	99.	99.	99.	99.	9.
1	99.	99.	99	99.	99.	99.	33.	2.	6.	1.	2.	99.	1.	1.	4.	2.	3.	5.	2.	99.	99.	1.	99.	99.	99.	99.	99.	99.	99.	1.	7.	99.	99.	99.	99.	99.	99.	99.	99.	7.	99.	99.	99.	99.	99.	99.	99.	99.	16.
2	99.	99.	99	99.	99.	99.	34.	2.	10.	1.	1.	2.	2.	99.	4.	3.	5.	2.	2.	99.	99.	2.	99.	99.	99.	99.	99.	99.	99.	2.	99.	99.	99.	99.	99.	99.	99.	99.	99.	99.	99.	99.	99.	99.	99.	99.	99.	99.	99.
3	99.	99.	99	99.	99.	99.	45.	2.	6.	1.	2.	99.	2.	99.	4.	2.	5.	6.	2.	99.	99.	2.	99.	99.	99.	99.	99.	99.	99.	2.	99.	99.	99.	99.	99.	99.	99.	99.	99.	99.	99.	99.	99.	99.	99.	99.	99.	99.	99.
4	99.	99.	99	99.	99.	99.	38.	2.	1.	2.	1.	2.	1.	2.	4.	3.	5.	3.	1.	1.	99	2.	99.	99.	99.	99.	99.	99.	99.	1.	18.	99.	99.	99.	99.	99.	99.	99.	99.	18.	99.	99.	99.	99.	99.	99.	99.	99.	16.
5	99.	99.	99	99.	99.	99.	27.	2.	8.	1.	2.	99.	1.	2.	4.	2.	3.	4.	2.	99.	99.	2	99.	99.	99.	99.	99.	99.	99.	1.	18.	99.	99.	99.	99.	99.	99.	99.	99.	18.	99.	99.	99.	99.	99.	99.	99.	99.	16.
6	99.	99.	99	99.	99.	99.	21.	2.	10.	1.	1.	2.	1.	1.	4.	3.	3.	1.	2.	99.	99.	1.	99.	99.	99.	99.	99.	99.	99.	1.	7.	99.	99.	99.	99.	99.	99.	99.	99.	7.	99.	99.	99.	99.	99.	99.	99.	99.	16.
7	99.	99.	99	99.	99.	99.	31.	2.	3.	1.	1.	2.	1.	1.	4.	2.	5.	2.	2.	99.	99.	1.	99.	99.	99.	99.	99.	99.	99.	1.	7.	99.	99.	99.	99.	99.	99.	99.	99.	7.	99.	99.	99.	99.	99.	99.	99.	99.	16.
1	99.	99.	3.	99.	99.	99.	19.	2.	12.	1.	1.	2.	1.	1.	4.	2.	3.	2.	1.	1.	99.	5.	99.	99.	99.	99.	99.	99.	99.	1.	7.	99.	99.	99.	99.	99.	99.	99.	99.	7.	99.	99.	99.	99.	99.	99.	99.	99.	2.
2	99.	99.	3.	99.	99.	99.	41.	2.	9.	1.	2.	99.	2.	99.	3.	2.	5.	5.	2.	99.	99.	5.	99.	99.	99.	99.	99.	99.	99.	2.	99.	99.	99.	99.	99.	99.	99.	99.	99.	99.	99.	99.	99.	99.	99.	99.	99.	99.	99.
3	99.	99.	3.	99.	99.	99.	24.	2.	9.	2.	1.	2.	1.	1.	3.	2.	3.	2.	1.	1.	99.	2.	99.	99.	99.	99.	99.	99.	99.	1.	7.	99.	99.	99.	99.	99.	99.	99.	99.	7.	99.	99.	99.	99.	99.	99.	99.	99.	2.
4	99.	99.	3.	99.	99.	99.	22.	2.	10.	2.	2.	99.	2.	99.	3.	2.	2.	2.	2.	99.	99.	5.	99.	99.	99.	99.	99.	99.	99.	2.	99.	99.	99.	99.	99.	99.	99.	99.	99.	99.	99.	99.	99.	99.	99.	99.	99.	99.	99.
5	99.	99.	3.	99.	99.	99.	25.	2.	9.	1.	2.	99.	1.	1.	3.	3.	3.	2.	2.	99.	99.	2.	99.	99.	99.	99.	99.	99.	99.	1.	7.	99.	99.	99.	99.	99.	99.	99.	99.	7.	99.	99.	99.	99.	99.	99.	99.	99.	2.
6	99.	99.	3.	99.	99.	99.	40.	2.	10.	1.	1.	2.	2.	99.	3.	2.	3.	2.	1.	1.	99.	1.	99.	99.	99.	99.	99.	99.	99.	2.	99.	99.	99.	99.	99.	99.	99.	99.	99.	99.	99.	99.	99.	99.	99.	99.	99.	99.	99.
7	99.	99.	3.	99.	99.	99.	26.	2.	6.	2.	2.	99.	1.	1.	3.	2.	3.	2.	1.	1.	99.	2.	99.	99.	99.	99.	99.	99.	99.	1.	7.	99.	99.	99.	99.	99.	99.	99.	99.	7.	99.	99.	99.	99.	99.	99.	99.	99.	2.
8	99.	99.	3.	99.	99.	99.	22.	2.	2.	1.	2.	99.	1.	1.	3.	3.	3.	3.	2.	99.	99.	1.	99.	99.	99.	99.	99.	99.	99.	1.	4.	99.	99.	99.	99.	99.	99.	99.	99.	4.	99.	99.	99.	99.	99.	99.	99.	99.	2.
9	99.	99.	3.	99.	99.	99.	38.	2.	5.	1.	3.	99.	99.	99.	1.	2.	5.	3.	2.	99.	99.	2.	99.	99.	99.	99.	99.	99.	99.	1.	1.	99.	99.	99.	99.	99.	99.	99.	99.	1.	99.	99.	99.	99.	99.	99.	99.	99.	1.
10	99.	99.	3.	99.	99.	99.	30.	2.	1.	1.	2.	99.	1.	2.	3.	3.	5.	3.	2.	99.	99.	2.	99.	99.	99.	99.	99.	99.	99.	1.	18.	99.	99.	99.	99.	99.	99.	99.	99.	18.	99.	99.	99.	99.	99.	99.	99.	99.	19
11	99.	99.	3.	99.	99.	99.	27.	2.	8.	1.	2.	99.	1.	2.	3.	2.	3.	1.	2.	99.	99.	1.	99.	99.	99.	99.	99.	99.	99.	1.	18.	99.	99.	99.	99.	99.	99.	99.	99.	18.	99.	99.	99.	99.	99.	99.	99.	99.	16.
1	99.	99.	99.	99.	99.	99.	19.	2.	12.	2.	1.	2.	1.	1.	3.	3.	3.	2.	2.	99.	99.	1.	99.	99.	99.	99.	99.	99.	99.	1.	7.	99.	99.	99.	99.	99.	99.	99.	99.	7.	99.	99.	99.	99.	99.	99.	99.	99.	2.
2	99.	99.	99.	99.	99.	99.	24.	2.	2.	1.	1.	2.	1.	2.	3.	3.	3.	1.	2.	99.	99.	1.	99.	99.	99.	99.	99.	99.	99.	1.	18.	99.	99.	99.	99.	99.	99.	99.	99.	18.	99.	99.	99.	99.	99.	99.	99.	99.	22
3	99.	99.	99.	99.	99.	99.	29.	2.	1.	1.	2.	99.	2.	99.	3.	4.	3.	1.	2.	99.	99.	1.	99.	99.	99.	99.	99.	99.	99.	2.	99.	99.	99.	99.	99.	99.	99.	99.	99.	99.	99.	99.	99.	99.	99.	99.	99.	99.	99.
4	99.	99.	99.	99.	99.	99.	27.	2.	5.	1.	1.	2.	1.	1.	2.	2.	4.	1.	2.	99.	99.	1.	99.	99.	99.	99.	99.	99.	99.	1.	7.	99.	99.	99.	99.	99.	99.	99.	99.	7.	99.	99.	99.	99.	99.	99.	99.	99.	1.
5	99.	99.	99.	99.	99.	99.	42.	2.	10.	1.	2.	99.	1.	1.	3.	2.	3.	2.	2.	99.	99.	2.	99.	99.	99.	99.	99.	99.	99.	1.	7.	99.	99.	99.	99.	99.	99.	99.	99.	7.	99.	99.	99.	99.	99.	99.	99.	99.	2.
6	99.	99.	99.	99.	99.	99.	35.	2.	12.	1.	2.	99.	1.	2.	3.	2.	5.	3.	2.	99.	99.	2.	99.	99.	99.	99.	99.	99.	99.	1.	18.	99.	99.	99.	99.	99.	99.	99.	99.	18.	99.	99.	99.	99.	99.	99.	99.	99.	16.
1	99.	99.	99.	99.	99.	99.	27.	2.	11.	1.	1.	2.	2.	99.	3.	2.	4.	1.	2.	99.	99.	2.	99.	99.	99.	99.	99.	99.	99.	2.	99.	99.	99.	99.	99.	99.	99.	99.	99.	99.	99.	99.	99.	99.	99.	99.	99.	99.	99.
2	99.	99.	99.	99.	99.	99.	34.	2.	10.	1.	2.	99.	1.	1.	3.	2.	3.	3.	2.	99.	99.	2.	99.	99.	99.	99.	99.	99.	99.	1.	4.	99.	99.	99.	99.	99.	99.	99.	99.	4.	99.	99.	99.	99.	99.	99.	99.	99.	16.
3	99.	99.	99.	99.	99.	99.	21.	2.	3.	2.	1.	2.	2.	99.	3.	2.	3.	2.	2.	99.	99.	2.	99.	99.	99.	99.	99.	99.	99.	2.	99.	99.	99.	99.	99.	99.	99.	99.	99.	99.	99.	99.	99.	99.	99.	99.	99.	99.	99.
4	99.	99.	99.	99.	99.	99.	28.	2.	5.	1.	1.	2.	1.	1.	3.	2.	3.	1.	2.	99.	99.	2.	99.	99.	99.	99.	99.	99.	99.	1.	4.	99.	99.	99.	99.	99.	99.	99.	99.	4.	99.	99.	99.	99.	99.	99.	99.	99.	2.
5	99.	99.	99.	99.	99.	99.	34.	2.	3.	1.	2.	99.	1.	1.	3.	2.	3.	2.	2.	99.	99.	2.	99.	99.	99.	99.	99.	99.	99.	1.	7.	99.	99.	99.	99.	99.	99.	99.	99.	7.	99.	99.	99.	99.	99.	99.	99.	99.	2.
6	99.	99.	99.	99.	99.	99.	29.	2.	9.	1.	2.	99.	2.	99.	3.	2.	3.	3.	2.	99.	99.	2.	99.	99.	99.	99.	99.	99.	99.	2.	99.	99.	99.	99.	99.	99.	99.	99.	99.	99.	99.	99.	99.	99.	99.	99.	99.	99.	99.
7	99.	99.	99.	99.	99.	99.	26.	2.	11.	2.	1.	2.	1.	2.	3.	2.	2.	1.	1.	1.	99.	2.	99.	99.	99.	99.	99.	99.	99.	1.	16.	99.	99.	99.	99.	99.	99.	99.	99.	16.	99.	99.	99.	99.	99.	99.	99.	99.	2.
1	99.	99.	4.	99.	99.	99.	34.	2.	10.	1.	1.	2.	1.	1.	2.	2.	5.	2.	2.	99.	99.	1.	99.	99.	99.	99.	99.	99.	99.	1.	7.	99.	99.	99.	99.	99.	99.	99.	99.	7.	99.	99.	99.	99.	99.	99.	99.	99.	1.
2	99.	99.	3.	99.	99.	99.	33.	2.	9.	1.	1.	2.	1.	1.	2.	2.	5.	2.	2.	99.	99.	5.	99.	99.	99.	99.	99.	99.	99.	1.	7.	99.	99.	99.	99.	99.	99.	99.	99.	7.	99.	99.	99.	99.	99.	99.	99.	99.	2.
3	99.	99.	3.	99.	99.	99.	23.	2.	11.	1.	1.	2.	2.	99.	2.	2.	3.	3.	2.	99.	99.	2.	99.	99.	99.	99.	99.	99.	99.	2.	99.	99.	99.	99.	99.	99.	99.	99.	99.	99.	99.	99.	99.	99.	99.	99.	99.	99.	99.
4	99.	99.	3.	99.	99.	99.	19.	2.	9.	1.	1.	2.	2.	99.	2.	4.	4.	1.	1.	1.	99.	2.	99.	99.	99.	99.	99.	99.	99.	2.	99.	99.	99.	99.	99.	99.	99.	99.	99.	99.	99.	99.	99.	99.	99.	99.	99.	99.	99.
5	99.	99.	4.	99.	99.	99.	32.	2.	10.	1.	3.	99.	99.	99.	4.	2.	5.	2.	2.	99.	99.	2.	99.	99.	99.	99.	99.	99.	99.	1.	1.	99.	99.	99.	99.	99.	99.	99.	99.	1.	99.	99.	99.	99.	99.	99.	99.	99.	1.
6	99.	99.	4.	99.	99.	99.	21.	2.	7.	1.	2.	99.	1.	1.	4.	2.	3.	2.	2.	99.	99.	1.	99.	99.	99.	99.	99.	99.	99.	1.	7.	99.	99.	99.	99.	99.	99.	99.	99.	7.	99.	99.	99.	99.	99.	99.	99.	99.	2.
7	99.	99.	4.	99.	99.	99.	33.	2.	6.	1.	1.	2.	2.	99.	2.	2.	5.	1.	1.	1.	99.	2.	99.	99.	99.	99.	99.	99.	99.	2.	99.	99.	99.	99.	99.	99.	99.	99.	99.	99.	99.	99.	99.	99.	99.	99.	99.	99.	99.
8	99.	99.	4.	99.	99.	99.	37.	2.	6.	1.	3.	99.	99.	99.	2.	2.	5.	4.	2.	99.	99.	2.	99.	99.	99.	99.	99.	99.	99.	1.	1.	99.	99.	99.	99.	99.	99.	99.	99.	1.	99.	99.	99.	99.	99.	99.	99.	99.	1.
9	99.	99.	3.	99.	99.	99.	29.	2.	4.	1.	1.	2.	2.	99.	4.	1.	3.	1.	2.	99.	99.	2.	99.	99.	99.	99.	99.	99.	99.	2.	99.	99.	99.	99.	99.	99.	99.	99.	99.	99.	99.	99.	99.	99.	99.	99.	99.	99.	99.
10	99.	99.	4.	99.	99.	99.	22.	2.	11.	1.	1.	2.	2.	99.	4.	3.	4.	1.	1.	1.	99.	2.	99.	99.	99.	99.	99.	99.	99.	2.	99.	99.	99.	99.	99.	99.	99.	99.	99.	99.	99.	99.	99.	99.	99.	99.	99.	99.	99.
1	99.	99.	4.	99.	99.	99.	38.	2.	5.	1.	2.	99.	2.	99.	4.	4.	3.	3.	2.	99.	99.	1.	99.	99.	99.	99.	99.	99.	99.	2.	99.	99.	99.	99.	99.	99.	99.	99.	99.	99.	99.	99.	99.	99.	99.	99.	99.	99.	99.
2	99.	99.	3.	99.	99.	99.	22.	2.	5.	1.	1.	2.	1.	1.	3.	3.	3.	1.	2.	99.	99.	2.	99.	99.	99.	99.	99.	99.	99.	1.	7.	99.	99.	99.	99.	99.	99.	99.	99.	7.	99.	99.	99.	99.	99.	99.	99.	99.	16.
3	99.	99.	3.	99.	99.	99.	20.	2.	4.	1.	2.	99.	2.	99.	2.	4.	3.	1.	2.	99.	99.	1.	99.	99.	99.	99.	99.	99.	99.	2.	99.	99.	99.	99.	99.	99.	99.	99.	99.	99.	99.	99.	99.	99.	99.	99.	99.	99.	99.
4	99.	99.	4	99.	99.	99.	33.	2.	10.	1.	1.	2.	1.	1.	3.	2.	5.	1.	2.	99.	99.	2.	99.	99.	99.	99.	99.	99.	99.	1.	7.	99.	99.	99.	99.	99.	99.	99.	99.	7.	99.	99.	99.	99.	99.	99.	99.	99.	1.
5	99.	99.	5.	99.	99.	99.	31.	2.	1.	1.	1.	2.	2.	99.	4.	2.	3.	2.	2.	99.	99.	2.	99.	99.	99.	99.	99.	99.	99.	2.	99.	99.	99.	99.	99.	99.	99.	99.	99.	99.	99.	99.	99.	99.	99.	99.	99.	99.	99.
6	99.	99.	4.	99.	99.	99.	21.	2.	10.	1.	2.	99.	1.	1.	4.	3.	3.	3.	2.	99.	99.	2.	99.	99.	99.	99.	99.	99.	99.	1.	7.	99.	99.	99.	99.	99.	99.	99.	99.	7.	99.	99.	99.	99.	99.	99.	99.	99.	2.
7	99.	99.	3.	99.	99.	99.	27.	2.	5.	1.	2.	99.	1.	2.	3.	3.	3.	2.	2.	99.	99.	2.	4.	99.	99.	99.	99.	99.	99.	1.	18.	99.	99.	99.	99.	99.	99.	99.	99.	18.	99.	99.	99.	99.	99.	99.	99.	99.	16.
8	99.	99.	4.	99.	99.	99.	26.	2.	4.	1.	2.	99.	1.	1.	3.	3.	2.	3.	2.	99.	99.	4.	99.	99.	99.	99.	99.	99.	99.	1.	7.	18.	99.	99.	99.	99.	99.	99.	99.	7.	18.	99.	99.	99.	99.	99.	99.	99.	2.
9	99.	99.	3.	99.	99.	99.	27.	2.	8.	1.	1.	2.	1.	1.	3.	3.	3.	1.	2.	99.	99.	2.	99.	99.	99.	99.	99.	99.	99.	1.	4.	99.	99.	99.	99.	99.	99.	99.	99.	4.	99.	99.	99.	99.	99.	99.	99.	99.	2.
10	99.	99.	3.	99.	99.	99.	26.	2.	7.	1.	2.	99.	1.	1.	2.	3.	5.	1.	2.	99.	99.	4.	2.	5.	99.	99.	99.	99.	99.	1.	7.	18.	99.	99.	99.	99.	99.	99.	99.	7.	18.	99.	99.	99.	99.	99.	99.	99.	2.
11	99.	99.	5	99.	99.	99.	38.	2.	1.	1.	2.	99.	1.	2.	3.	2.	3.	2.	2.	99.	99.	4.	2.	5.	99.	99.	99.	99.	99.	1.	18.	99.	99.	99.	99.	99.	99.	99.	99.	18.	99.	99.	99.	99.	99.	99.	99.	99.	2.
12	99.	99.	4.	99.	99.	99.	24.	2.	7.	2.	2.	99.	2.	99.	3.	3.	3.	3.	2.	99.	99.	1.	99.	99.	99.	99.	99.	99.	99.	2.	99.	99.	99.	99.	99.	99.	99.	99.	99.	99.	99.	99.	99.	99.	99.	99.	99.	99.	99.
1	99.	99.	99.	99.	99.	99.	39.	2	10.	1.	2.	99.	2.	99.	4.	2.	3.	2.	2.	99.	99.	2.	99.	99.	99.	99.	99.	99.	99.	2.	99.	99.	99.	99.	99.	99.	99.	99.	99.	99.	99.	99.	99.	99.	99.	99.	99.	99.	99.
2	99.	99.	99.	99.	99.	99.	31.	2.	10.	1.	2.	99.	1.	2.	4.	3.	3.	3.	1.	1.	99.	1.	99.	99.	99.	99.	99.	99.	99.	1.	18.	99.	99.	99.	99.	99.	99.	99.	99.	18.	99.	99.	99.	99.	99.	99.	99.	99.	22
3	99.	99.	99.	99.	99.	99.	35.	2.	12.	1.	2.	99.	1.	1.	4.	3.	3.	7.	2.	99.	99.	2	99.	99.	99.	99.	99.	99.	99.	1.	4.	99.	99.	99.	99.	99.	99.	99.	99.	4.	99.	99.	99.	99.	99.	99.	99.	99.	2.
4	99.	99.	99.	99.	99.	99.	21.	2.	7.	1.	2.	99.	1.	2.	4.	2.	3.	2.	2.	99.	99.	1.	99.	99.	99.	99.	99.	99.	99.	1.	18.	99.	99.	99.	99.	99.	99.	99.	99.	18.	99.	99.	99.	99.	99.	99.	99.	99.	16.
5	99.	99.	99.	99.	99.	99.	34.	2.	6.	1.	2.	99.	1.	2.	3.	3.	5.	4.	2.	99.	99.	2.	4.	99.	99.	99.	99.	99.	99.	1.	18.	99.	99.	99.	99.	99.	99.	99.	99.	18.	99.	99.	99.	99.	99.	99.	99.	99.	16.
6	99.	99.	99.	99.	99.	99.	23.	2.	12.	1.	1.	2.	1.	1.	3.	3.	3.	1.	2.	99.	99.	2.	5.	99.	99.	99.	99.	99.	99.	1.	7.	18.	99.	99.	99.	99.	99.	99.	99.	7.	18.	99.	99.	99.	99.	99.	99.	99.	2.
7	99.	99.	99.	99.	99.	99.	20.	2.	4.	1.	1.	2.	1.	1.	3.	3.	3.	1.	2.	99.	99.	1.	99.	99.	99.	99.	99.	99.	99.	1.	7.	99.	99.	99.	99.	99.	99.	99.	99.	7.	99.	99.	99.	99.	99.	99.	99.	99.	2.
1	99.	99.	99.	99.	99.	99.	39.	2.	3.	1.	2.	99.	2.	99.	2.	2.	3.	7.	1.	1.	99.	2.	99.	99.	99.	99.	99.	99.	99.	2.	99.	99.	99.	99.	99.	99.	99.	99.	99.	99.	99.	99.	99.	99.	99.	99.	99.	99.	99.
2	99.	99.	99.	99.	99.	99.	28.	2.	12.	1.	2.	99.	1.	1.	2.	3.	3.	3.	2.	99.	99.	1.	99.	99.	99.	99.	99.	99.	99.	1.	7.	99.	99.	99.	99.	99.	99.	99.	99.	7.	99.	99.	99.	99.	99.	99.	99.	99.	3.
3	99.	99.	99.	99.	99.	99.	25.	2.	6.	1.	2.	99.	1.	1.	2.	3.	3.	3.	2.	99.	99.	1.	99.	99.	99.	99.	99.	99.	99.	1.	7.	99.	99.	99.	99.	99.	99.	99.	99.	7.	99.	99.	99.	99.	99.	99.	99.	99.	3.
4	99.	99.	99.	99.	99.	99.	29.	2.	9.	1.	2.	99.	1.	1.	2.	3.	5.	2.	2.	99.	99.	2.	99.	99.	99.	99.	99.	99.	99.	1.	4.	99.	99.	99.	99.	99.	99.	99.	99.	4.	99.	99.	99.	99.	99.	99.	99.	99.	18
5	99.	99.	99.	99.	99.	99.	44.	2.	11.	1.	2.	99.	1.	1.	2.	2.	3.	4.	2.	99.	99.	2.	99.	99.	99.	99.	99.	99.	99.	1.	4.	99.	99.	99.	99.	99.	99.	99.	99.	4.	99.	99.	99.	99.	99.	99.	99.	99.	3.
6	99.	99.	99.	99.	99.	99.	37.	2.	6.	1.	2.	99.	2.	99.	2.	2.	3.	4.	2.	99.	99.	2.	99.	99.	99.	99.	99.	99.	99.	2.	99.	99.	99.	99.	99.	99.	99.	99.	99.	99.	99.	99.	99.	99.	99.	99.	99.	99.	99.
7	99.	99.	99.	99.	99.	99.	32.	2.	4.	1.	2.	99.	1.	2.	2.	2.	4.	4.	1.	1.	99.	2.	99.	99.	99.	99.	99.	99.	99.	1.	17.	99.	99.	99.	99.	99.	99.	99.	99.	17.	99.	99.	99.	99.	99.	99.	99.	99.	3.
1	99.	99.	4.	99.	99.	99.	34.	2.	9.	1.	2.	99.	1.	1.	2.	2.	3.	6.	1.	1.	99.	2.	99.	99.	99.	99.	99.	99.	99.	1.	7.	99.	99.	99.	99.	99.	99.	99.	99.	7.	99.	99.	99.	99.	99.	99.	99.	99.	2.
2	99.	99.	5.	99.	99.	99.	30.	2.	3.	1.	2.	99.	2.	99.	2.	2.	2.	4.	2.	99.	99.	1.	99.	99.	99.	99.	99.	99.	99.	2.	99.	99.	99.	99.	99.	99.	99.	99.	99.	99.	99.	99.	99.	99.	99.	99.	99.	99.	99.
3	99.	99.	4.	99.	99.	99.	29.	2.	11.	1.	2.	99.	1.	1.	3.	3.	3.	2.	2.	99.	99.	1.	99.	99.	99.	99.	99.	99.	99.	1.	7.	99.	99.	99.	99.	99.	99.	99.	99.	7.	99.	99.	99.	99.	99.	99.	99.	99.	2.
4	99.	99.	4.	99.	99.	99.	21.	2.	7.	2.	2.	99.	2.	99.	4.	4.	2.	2.	2.	99.	99.	2.	99.	99.	99.	99.	99.	99.	99.	2.	99.	99.	99.	99.	99.	99.	99.	99.	99.	99.	99.	99.	99.	99.	99.	99.	99.	99.	99.
5	99.	99.	4.	99.	99.	99.	21.	2.	10.	1.	1.	2.	1.	1.	4.	3.	3.	1.	2.	99.	99.	2.	99.	99.	99.	99.	99.	99.	99.	1.	7.	99.	99.	99.	99.	99.	99.	99.	99.	7.	99.	99.	99.	99.	99.	99.	99.	99.	2.
6	99.	99.	4.	99.	99.	99.	21.	2.	9.	1.	2.	99.	1.	1.	3.	2.	3.	2.	2.	99.	99.	2.	99.	99.	99.	99.	99.	99.	99.	1.	7.	99.	99.	99.	99.	99.	99.	99.	99.	7.	99.	99.	99.	99.	99.	99.	99.	99.	2.
7	99.	99.	3.	99.	99.	99.	30.	2.	9.	2.	2.	99.	2.	99.	3.	3.	3.	3.	2.	99.	99.	2.	99.	99.	99.	99.	99.	99.	99.	2.	99.	99.	99.	99.	99.	99.	99.	99.	99.	99.	99.	99.	99.	99.	99.	99.	99.	99.	99.
8	99.	99.	4.	99.	99.	99.	40.	2.	9.	1.	2.	99.	2.	99.	2.	2.	3.	7.	1.	1.	99.	2.	99.	99.	99.	99.	99.	99.	99.	2.	99.	99.	99.	99.	99.	99.	99.	99.	99.	99.	99.	99.	99.	99.	99.	99.	99.	99.	99.
9	99.	99.	3.	99.	99.	99.	25.	2.	8.	1.	2.	99.	1.	2.	3.	3.	5.	2.	2.	99.	99.	2.	99.	99.	99.	99.	99.	99.	99.	1.	18.	99.	99.	99.	99.	99.	99.	99.	99.	18.	99.	99.	99.	99.	99.	99.	99.	99.	22
10	99.	99.	3.	99.	99.	99.	29.	2.	11.	2.	2.	99.	2.	99.	3.	2.	5.	2.	2.	99.	99.	2.	99.	99.	99.	99.	99.	99.	99.	2.	99.	99.	99.	99.	99.	99.	99.	99.	99.	99.	99.	99.	99.	99.	99.	99.	99.	99.	99.
11	99.	99.	3.	99.	99.	99.	23.	2.	10.	1.	1.	2.	1.	1.	3.	3.	5.	2.	2.	99.	99.	2.	4.	99.	99.	99.	99.	99.	99.	1.	7.	99.	99.	99.	99.	99.	99.	99.	99.	7.	99.	99.	99.	99.	99.	99.	99.	99.	16.
12	99.	99.	4.	99.	99.	99.	27.	2.	10.	1.	1.	2.	1.	1.	2.	3.	3.	1.	2.	99.	99.	2.	4.	5.	99.	99.	99.	99.	99.	1.	7.	99.	99.	99.	99.	99.	99.	99.	99.	7.	99.	99.	99.	99.	99.	99.	99.	99.	2.
1	99.	99.	2.	5	99	99.	32.	2.	11.	1.	1.	2.	1.	1.	4.	2.	2.	2.	2.	99.	99.	2.	99.	99.	99.	99.	99.	99.	99.	1.	3.	99.	99.	99.	99.	99.	99.	99.	99.	3.	99.	99.	99.	99.	99.	99.	99.	99.	2.
2	99.	99.	2.	5	99	99.	40.	2.	3.	1.	2.	99.	1.	2.	3.	2.	3.	4.	1.	1.	99.	2.	99.	99.	99.	99.	99.	99.	99.	1.	17.	99.	99.	99.	99.	99.	99.	99.	99.	17.	99.	99.	99.	99.	99.	99.	99.	99.	21
3	99.	99.	1.	99.	99.	99.	19.	2.	7.	1.	2.	99.	2.	99.	4.	4.	3.	1.	2.	99.	99.	2.	99.	99.	99.	99.	99.	99.	99.	2.	99.	99.	99.	99.	99.	99.	99.	99.	99.	99.	99.	99.	99.	99.	99.	99.	99.	99.	99.
4	99.	99.	2.	5	99	99.	33.	2.	6.	1.	1.	2.	1.	2.	4.	2.	3.	2.	2.	99.	99.	2.	99.	99.	99.	99.	99.	99.	99.	1.	18.	99.	99.	99.	99.	99.	99.	99.	99.	18.	99.	99.	99.	99.	99.	99.	99.	99.	21
5	99.	99.	2.	4	99	99.	34.	2.	5.	1.	3.	99.	99.	99.	3.	2.	3.	4.	2.	99.	99.	2.	99.	99.	99.	99.	99.	99.	99.	1.	1.	99.	99.	99.	99.	99.	99.	99.	99.	1.	99.	99.	99.	99.	99.	99.	99.	99.	1.
6	99.	99.	2.	99.	99.	99.	40.	2.	12.	1.	2.	99.	1.	2.	1.	2.	3.	3.	2.	99.	99.	2.	99.	99.	99.	99.	99.	99.	99.	1.	8.	99.	99.	99.	99.	99.	99.	99.	99.	8.	99.	99.	99.	99.	99.	99.	99.	99.	2.
7	99.	99.	4.	99.	99.	99.	26.	2.	6.	1.	2.	99	1.	1.	2.	2.	2.	2.	1.	1.	99.	2.	99.	99.	99.	99.	99.	99.	99.	1.	4.	99.	99.	99.	99.	99.	99.	99.	99.	4.	99.	99.	99.	99.	99.	99.	99.	99.	2.
8	99.	99.	2.	99.	99.	99.	25.	2.	12.	1.	1.	2.	2.	99.	2.	2.	3.	1.	1.	1.	99.	2.	99.	99.	99.	99.	99.	99.	99.	2.	99.	99.	99.	99.	99.	99.	99.	99.	99.	99.	99.	99.	99.	99.	99.	99.	99.	99.	99.
9	99.	99.	2.	99.	99.	99.	30.	2.	5.	1.	3.	99.	99.	99.	1.	2.	3.	4.	2.	99.	99.	2.	99.	99.	99.	99.	99.	99.	99.	1.	1.	99.	99.	99.	99.	99.	99.	99.	99.	1.	99.	99.	99.	99.	99.	99.	99.	99.	1.
10	99.	99.	1.	99.	99.	99.	26.	2.	3.	2.	3.	99.	99.	99.	2.	2.	3.	6.	2.	99.	99.	2.	99.	99.	99.	99.	99.	99.	99.	1.	1.	99.	99.	99.	99.	99.	99.	99.	99.	1.	99.	99.	99.	99.	99.	99.	99.	99.	1.
1	99.	99.	99.	99.	99.	99.	21.	2.	11.	2.	2.	99.	2.	99.	3.	2.	2.	2.	2.	99.	99.	2.	99.	99.	99.	99.	99.	99.	99.	2.	99.	99.	99.	99.	99.	99.	99.	99.	99.	99.	99.	99.	99.	99.	99.	99.	99.	99.	99.
2	99.	99.	99.	99.	99.	99.	27.	2.	12.	2.	1.	2.	1.	2.	3.	2.	3.	2.	2.	99.	99.	2.	99.	99.	99.	99.	99.	99.	99.	1.	8.	99.	99.	99.	99.	99.	99.	99.	99.	8.	99.	99.	99.	99.	99.	99.	99.	99.	22
3	99.	99.	99.	99.	99.	99.	23.	2.	6.	2.	2.	99.	1.	1.	3.	3.	3.	3.	1.	1.	99.	2.	99.	99.	99.	99.	99.	99.	99.	1.	4.	99.	99.	99.	99.	99.	99.	99.	99.	4.	99.	99.	99.	99.	99.	99.	99.	99.	2.
4	99.	99.	99.	99.	99.	99.	19.	2.	8.	2.	1.	2.	1.	1.	3.	3.	2.	1.	2.	99.	99.	2.	99.	99.	99.	99.	99.	99.	99.	1.	7.	99.	99.	99.	99.	99.	99.	99.	99.	7.	99.	99.	99.	99.	99.	99.	99.	99.	2.
5	99.	99.	99.	99.	99.	99.	27.	2.	11.	2.	2.	99.	1.	2.	3.	2.	2.	3.	2.	99.	99.	2.	99.	99.	99.	99.	99.	99.	99.	1.	18.	99.	99.	99.	99.	99.	99.	99.	99.	18.	99.	99.	99.	99.	99.	99.	99.	99.	16.
6	99.	99.	99.	99.	99.	99.	33.	2.	11.	1.	2.	99.	2.	99.	3.	2.	2.	6.	2.	99.	99.	2.	99.	99.	99.	99.	99.	99.	99.	2.	99.	99.	99.	99.	99.	99.	99.	99.	99.	99.	99.	99.	99.	99.	99.	99.	99.	99.	99.
7	99.	99.	99.	99.	99.	99.	23.	2.	11.	1.	2.	99.	1.	1.	3.	3.	3.	2.	2.	99.	99.	2.	99.	99.	99.	99.	99.	99.	99.	1.	7.	99.	99.	99.	99.	99.	99.	99.	99.	7.	99.	99.	99.	99.	99.	99.	99.	99.	16.
8	99.	99.	99.	99.	99.	99.	26.	2.	5.	2.	3.	99.	99.	99.	3.	2.	3.	4.	2.	99.	99.	2.	99.	99.	99.	99.	99.	99.	99.	1.	1.	99.	99.	99.	99.	99.	99.	99.	99.	1.	99.	99.	99.	99.	99.	99.	99.	99.	1.
1	99.	99.	99.	99.	99.	99.	32.	2.	10.	1.	2.	99.	2.	99.	4.	2.	3.	4.	1.	1.	99.	1.	99.	99.	99.	99.	99.	99.	99.	2.	99.	99.	99.	99.	99.	99.	99.	99.	99.	99.	99.	99.	99.	99.	99.	99.	99.	99.	99.
2	99.	99.	99.	99.	99.	99.	31.	2.	11.	1.	1.	2.	2.	99.	4.	2.	3.	2.	2.	99.	99.	2.	99.	99.	99.	99.	99.	99.	99.	2.	99.	99.	99.	99.	99.	99.	99.	99.	99.	99.	99.	99.	99.	99.	99.	99.	99.	99.	99.
3	99.	99.	99.	99.	99.	99.	22.	2.	2.	2.	1.	2.	2.	99.	4.	3.	3.	2.	1.	1.	99.	2.	99.	99.	99.	99.	99.	99.	99.	2.	99.	99.	99.	99.	99.	99.	99.	99.	99.	99.	99.	99.	99.	99.	99.	99.	99.	99.	99.
4	99.	99.	99.	99.	99.	99.	32.	2.	3.	2.	1.	2.	2.	99.	4.	3.	5.	1.	1.	1.	99.	2.	99.	99.	99.	99.	99.	99.	99.	2.	99.	99.	99.	99.	99.	99.	99.	99.	99.	99.	99.	99.	99.	99.	99.	99.	99.	99.	99.
5	99.	99.	99.	99.	99.	99.	26.	2.	11.	1.	1.	2.	1.	1.	4.	2.	3.	2.	2.	99.	99.	2.	4.	99.	99.	99.	99.	99.	99.	1.	4.	99.	99.	99.	99.	99.	99.	99.	99.	4.	99.	99.	99.	99.	99.	99.	99.	99.	2.
6	99.	99.	99.	99.	99.	99.	23.	2.	3.	1.	1.	2.	1.	2.	4.	2.	5.	2.	1.	2.	99.	2.	99.	99.	99.	99.	99.	99.	99.	1.	18.	99.	99.	99.	99.	99.	99.	99.	99.	18.	99.	99.	99.	99.	99.	99.	99.	99.	19
7	99.	99.	99.	99.	99.	99.	27.	2.	3.	1.	2.	99.	1.	1.	4.	3.	5.	1.	1.	1.	99.	2.	4.	99.	99.	99.	99.	99.	99.	1.	7.	99.	99.	99.	99.	99.	99.	99.	99.	7.	99.	99.	99.	99.	99.	99.	99.	99.	16.
8	99.	99.	99.	99.	99.	99.	21.	2.	2.	1.	2.	99.	1.	1.	4.	3.	3.	2.	2.	99.	99.	2.	99.	99.	99.	99.	99.	99.	99.	1.	4.	99.	99.	99.	99.	99.	99.	99.	99.	4.	99.	99.	99.	99.	99.	99.	99.	99.	2.
1	99.	99.	4.	99.	99.	99.	38.	2.	5.	1.	2.	99.	1.	2.	3.	2.	3.	3.	2.	99.	99.	2	99.	99.	99.	99.	99.	99.	99.	1.	18.	99.	99.	99.	99.	99.	99.	99.	99.	18.	99.	99.	99.	99.	99.	99.	99.	99.	21
2	99.	99.	4.	99.	99.	99.	23.	2.	5.	1.	1.	2.	1.	2.	3.	3.	3.	1.	2.	99.	99.	1.	99.	99.	99.	99.	99.	99.	99.	1.	18.	99.	99.	99.	99.	99.	99.	99.	99.	18.	99.	99.	99.	99.	99.	99.	99.	99.	21
3	99.	99.	4.	99.	99.	99.	20.	2.	2.	1.	1.	2.	1.	2.	3.	3.	3.	1.	2.	99.	99.	1.	99.	99.	99.	99.	99.	99.	99.	1.	17.	18.	99.	99.	99.	99.	99.	99.	99.	17.	18.	99.	99.	99.	99.	99.	99.	99.	2.
4	99.	99.	5.	99.	99.	99.	37.	2.	5.	1.	2.	99.	1.	1.	2.	2.	5.	4.	2.	99.	99.	6	7	99.	99.	99.	99.	99.	99.	1.	7.	99.	99.	99.	99.	99.	99.	99.	99.	7.	99.	99.	99.	99.	99.	99.	99.	99.	2.
5	99.	99.	4.	99.	99.	99.	27.	2.	10.	2.	2.	99.	1.	1.	3.	3.	3.	2.	2.	99.	99.	2.	99.	99.	99.	99.	99.	99.	99.	1.	3.	99.	99.	99.	99.	99.	99.	99.	99.	3.	99.	99.	99.	99.	99.	99.	99.	99.	3.
6	99.	99.	4.	99.	99.	99.	24.	2.	9.	1.	2.	99.	2.	99.	3.	3.	4.	1.	2.	99.	99.	2.	99.	99.	99.	99.	99.	99.	99.	2.	99.	99.	99.	99.	99.	99.	99.	99.	99.	99.	99.	99.	99.	99.	99.	99.	99.	99.	99.
7	99.	99.	4.	99.	99.	99.	30.	2.	12.	1.	1.	2.	1.	2.	4.	2.	3.	2.	1.	1.	99.	2.	99.	99.	99.	99.	99.	99.	99.	1.	18.	99.	99.	99.	99.	99.	99.	99.	99.	18.	99.	99.	99.	99.	99.	99.	99.	99.	16.
8	99.	99.	4.	99.	99.	99.	32.	2.	3.	1.	2.	99.	1.	1.	1.	2.	2.	2.	2.	99.	99.	2.	99.	99.	99.	99.	99.	99.	99.	1.	3.	99.	99.	99.	99.	99.	99.	99.	99.	3.	99.	99.	99.	99.	99.	99.	99.	99.	2.
9	99.	99.	4.	99.	99.	99.	29.	2.	6.	1.	1.	2.	1.	1.	3.	3.	5.	1.	2.	99.	99.	2.	99.	99.	99.	99.	99.	99.	99.	1.	3.	99.	99.	99.	99.	99.	99.	99.	99.	3.	99.	99.	99.	99.	99.	99.	99.	99.	1.
10	99.	99.	4.	99.	99.	99.	39.	2.	7.	2.	2.	99.	1.	1.	3.	2.	3.	1.	1.	1.	99.	2.	99.	99.	99.	99.	99.	99.	99.	1.	4.	99.	99.	99.	99.	99.	99.	99.	99.	4.	99.	99.	99.	99.	99.	99.	99.	99.	1.
1	99.	99.	5.	99.	99.	99.	41.	2.	7.	1.	2.	99.	2.	99.	2.	2.	3.	2.	1.	1.	99.	2.	99.	99.	99.	99.	99.	99.	99.	2.	99.	99.	99.	99.	99.	99.	99.	99.	99.	99.	99.	99.	99.	99.	99.	99.	99.	99.	99.
2	99.	99.	3.	99.	99.	99.	36.	2.	10.	1.	1.	2.	2.	99.	4.	4.	3.	1.	2.	99.	99.	2.	99.	99.	99.	99.	99.	99.	99.	2.	99.	99.	99.	99.	99.	99.	99.	99.	99.	99.	99.	99.	99.	99.	99.	99.	99.	99.	99.
3	99.	99.	4.	99.	99.	99.	30.	2.	7.	1.	1.	2.	1.	1.	4.	3.	3.	4.	2.	99.	99.	1.	99.	99.	99.	99.	99.	99.	99.	1.	4.	99.	99.	99.	99.	99.	99.	99.	99.	4.	99.	99.	99.	99.	99.	99.	99.	99.	2.
4	99.	99.	4.	99.	99.	99.	30.	2.	7.	2.	1.	2.	1.	2.	4.	2.	2.	2.	2.	99.	99.	2.	4.	99.	99.	99.	99.	99.	99.	1.	16.	99.	99.	99.	99.	99.	99.	99.	99.	16.	99.	99.	99.	99.	99.	99.	99.	99.	21
5	99.	99.	4.	99.	99.	99.	36.	2.	1.	1.	2.	99.	2.	99.	1.	2.	3.	4.	2.	99.	99.	2.	4.	99.	99.	99.	99.	99.	99.	2.	99.	99.	99.	99.	99.	99.	99.	99.	99.	99.	99.	99.	99.	99.	99.	99.	99.	99.	99.
6	99.	99.	4.	99.	99.	99.	42.	2.	12.	1.	2.	99.	2.	99.	2.	2.	3.	2.	1.	1.	99.	1.	99.	99.	99.	99.	99.	99.	99.	2.	99.	99.	99.	99.	99.	99.	99.	99.	99.	99.	99.	99.	99.	99.	99.	99.	99.	99.	99.
7	99.	99.	4.	99.	99.	99.	40.	2.	9.	1.	2.	99.	2.	99.	2.	2.	3.	4.	2.	99.	99.	2.	99.	99.	99.	99.	99.	99.	99.	2.	99.	99.	99.	99.	99.	99.	99.	99.	99.	99.	99.	99.	99.	99.	99.	99.	99.	99.	99.
8	99.	99.	4.	99.	99.	99.	36.	2.	3.	1.	3.	99.	99.	99.	1.	2.	4.	3.	2.	99.	99.	2.	4.	99.	99.	99.	99.	99.	99.	1.	1.	99.	99.	99.	99.	99.	99.	99.	99.	1.	99.	99.	99.	99.	99.	99.	99.	99.	1.
9	99.	99.	4.	99.	99.	99.	24.	2.	1.	1.	2.	99.	1.	1.	2.	3.	3.	3.	2.	99.	99.	2.	99.	99.	99.	99.	99.	99.	99.	1.	7.	99.	99.	99.	99.	99.	99.	99.	99.	7.	99.	99.	99.	99.	99.	99.	99.	99.	1.
10	99.	99.	4.	99.	99.	99.	32.	2.	7.	1.	1.	2.	1.	1.	2.	2.	3.	4.	2.	99.	99.	2.	99.	99.	99.	99.	99.	99.	99.	1.	7.	99.	99.	99.	99.	99.	99.	99.	99.	7.	99.	99.	99.	99.	99.	99.	99.	99.	2.
11	99.	99.	4.	99.	99.	99.	29.	2.	9.	1.	1.	2.	1.	1.	2.	2.	4.	3.	2.	99.	99.	2.	4.	99.	99.	99.	99.	99.	99.	1.	4.	99.	99.	99.	99.	99.	99.	99.	99.	4.	99.	99.	99.	99.	99.	99.	99.	99.	2.
1	99.	99.	99.	99.	99.	99.	23.	2.	3.	1.	1.	2.	2.	99.	4.	2.	3.	1.	2.	99.	99.	2.	99.	99.	99.	99.	99.	99.	99.	1.	18.	99.	99.	99.	99.	99.	99.	99.	99.	18.	99.	99.	99.	99.	99.	99.	99.	99.	21
2	99.	99.	99.	99.	99.	99.	35.	2.	9.	1.	2.	99.	2.	99.	4.	3.	3.	6.	1.	1.	99.	2.	99.	99.	99.	99.	99.	99.	99.	2.	99.	99.	99.	99.	99.	99.	99.	99.	99.	99.	99.	99.	99.	99.	99.	99.	99.	99.	99.
3	99.	99.	99.	99.	99.	99.	30.	2.	2.	1.	2.	99.	1.	1.	4.	1.	2.	2.	2.	99.	99.	2.	99.	99.	99.	99.	99.	99.	99.	1.	3.	99.	99.	99.	99.	99.	99.	99.	99.	3.	99.	99.	99.	99.	99.	99.	99.	99.	1.
4	99.	99.	99.	99.	99.	99.	37.	2.	11.	1.	1.	2.	2.	99.	1.	2.	2.	1.	2.	99.	99.	2.	99.	99.	99.	99.	99.	99.	99.	2.	99.	99.	99.	99.	99.	99.	99.	99.	99.	99.	99.	99.	99.	99.	99.	99.	99.	99.	99.
5	99.	99.	99.	99.	99.	99.	22.	2.	11.	1.	1.	2.	1.	1.	4.	2.	5.	1.	2.	99.	99.	2.	4.	99.	99.	99.	99.	99.	99.	1.	7.	99.	99.	99.	99.	99.	99.	99.	99.	7.	99.	99.	99.	99.	99.	99.	99.	99.	2.
6	99.	99.	99.	99.	99.	99.	32.	2.	3.	2.	2.	99.	1.	1.	1.	2.	5.	4.	2.	99.	99.	2.	4.	99.	99.	99.	99.	99.	99.	1.	4.	99.	99.	99.	99.	99.	99.	99.	99.	4.	99.	99.	99.	99.	99.	99.	99.	99.	2.
7	99.	99.	99.	99.	99.	99.	22.	2.	3.	2.	2.	99.	1.	2.	1.	3.	3.	3.	2.	99.	99.	2.	99.	99.	99.	99.	99.	99.	99.	1.	16.	99.	99.	99.	99.	99.	99.	99.	99.	16.	99.	99.	99.	99.	99.	99.	99.	99.	2.
8	99.	99.	99.	99.	99.	99.	25.	2.	10.	1.	1.	2.	1.	2.	1.	3.	3.	1.	2.	99.	99.	2.	99.	99.	99.	99.	99.	99.	99.	1.	18.	99.	99.	99.	99.	99.	99.	99.	99.	18.	99.	99.	99.	99.	99.	99.	99.	99.	16.
1	99.	99.	99.	99.	99.	99.	40.	2.	1.	1.	2.	99.	1.	2	3.	2.	5.	2.	2.	99.	99.	2.	4.	99.	99.	99.	99.	99.	99.	1.	17.	8.	99.	99.	99.	99.	99.	99.	99.	17.	8.	99.	99.	99.	99.	99.	99.	99.	23
2	99.	99.	99.	99.	99.	99.	30.	2.	11.	1.	2.	99.	1.	2	3.	3.	3.	2.	2.	99.	99.	1.	99.	99.	99.	99.	99.	99.	99.	1.	18.	99.	99.	99.	99.	99.	99.	99.	99.	18.	99.	99.	99.	99.	99.	99.	99.	99.	21
3	99.	99.	99.	99.	99.	99.	28.	2.	6.	1.	1.	2.	1.	2	3.	3.	3.	1.	2.	99.	99.	2.	4.	99.	99.	99.	99.	99.	99.	1.	16.	99.	99.	99.	99.	99.	99.	99.	99.	16.	99.	99.	99.	99.	99.	99.	99.	99.	16.
4	99.	99.	99.	99.	99.	99.	20.	2.	8.	1.	1.	2.	1.	1.	3.	3.	3.	1.	2.	99.	99.	2.	99.	99.	99.	99.	99.	99.	99.	1.	7.	99.	99.	99.	99.	99.	99.	99.	99.	7.	99.	99.	99.	99.	99.	99.	99.	99.	16.
5	99.	99.	99.	99.	99.	99.	37.	2.	10.	1.	2.	99.	1.	1.	3.	3.	3.	2.	2.	99.	99.	1.	99.	99.	99.	99.	99.	99.	99.	1.	7.	99.	99.	99.	99.	99.	99.	99.	99.	7.	99.	99.	99.	99.	99.	99.	99.	99.	16.
6	99.	99.	99.	99.	99.	99.	37.	2.	4.	1.	2.	99.	1.	1.	3.	3.	5.	2.	2.	99.	99.	1.	99.	99.	99.	99.	99.	99.	99.	1.	7.	99.	99.	99.	99.	99.	99.	99.	99.	7.	99.	99.	99.	99.	99.	99.	99.	99.	16.
1	99.	99.	4.	99.	99.	99.	23.	2.	12.	1.	2.	99.	1.	1.	1.	3.	4.	3.	2.	99.	99.	2.	4.	99.	99.	99.	99.	99.	99.	1.	7.	99.	99.	99.	99.	99.	99.	99.	99.	7.	99.	99.	99.	99.	99.	99.	99.	99.	3.
2	99.	99.	4.	99.	99.	99.	38.	2.	8.	1.	1.	2	2.	99.	2.	2.	5.	1.	2.	99.	99.	2.	4.	99.	99.	99.	99.	99.	99.	2.	99.	99.	99.	99.	99.	99.	99.	99.	99.	99.	99.	99.	99.	99.	99.	99.	99.	99.	99.
3	99.	99.	4.	99.	99.	99.	25.	2	5.	1.	1.	2	1	1.	1.	2.	5	1	2	99	99.	2.	4.	99.	99.	99.	99.	99.	99.	1.	4.	99.	99.	99.	99.	99.	99.	99.	99.	4.	99.	99.	99.	99.	99.	99.	99.	99.	2.
4	99.	99.	4.	99.	99.	99.	48.	2.	4.	1.	2.	99.	2.	99.	1.	2.	2.	4.	2.	99.	99.	2.	5.	99.	99.	99.	99.	99.	99.	2.	99.	99.	99.	99.	99.	99.	99.	99.	99.	99.	99.	99.	99.	99.	99.	99.	99.	99.	99.
5	99.	99.	4.	99.	99.	99.	38.	2.	9.	1.	3.	99.	99.	99.	1.	2.	3.	2.	2.	99.	99.	2.	4.	99.	99.	99.	99.	99.	99.	1.	1.	99.	99.	99.	99.	99.	99.	99.	99.	1.	99.	99.	99.	99.	99.	99.	99.	99.	2.
6	99.	99.	4.	99.	99.	99.	39.	2.	12.	1.	3.	99.	99.	99.	1.	2.	4.	4.	2.	99.	99.	2.	4.	99.	99.	99.	99.	99.	99.	1.	1.	99.	99.	99.	99.	99.	99.	99.	99.	1.	99.	99.	99.	99.	99.	99.	99.	99.	1.
7	99.	99.	4.	99.	99.	99.	40.	2.	1.	1.	3.	99.	99.	99.	1.	2.	2.	9.	2.	99	99.	2.	99.	99.	99.	99.	99.	99.	99.	1.	1.	99.	99.	99.	99.	99.	99.	99.	99.	1.	99.	99.	99.	99.	99.	99.	99.	99.	1.
8	99.	99.	4.	99.	99.	99.	31.	2.	8.	2.	1.	2.	1.	1.	3.	2.	3.	3.	1.	1.	99.	2	99.	99.	99.	99.	99.	99.	99.	1.	18.	7.	99.	99.	99.	99.	99.	99.	99.	18.	7.	99.	99.	99.	99.	99.	99.	99.	2.
9	99.	99.	4.	99.	99.	99.	19.	2.	10.	2.	2.	99.	1.	2.	1.	3.	3.	2.	2.	99.	99.	1.	99.	99.	99.	99.	99.	99.	99.	1.	18.	99.	99.	99.	99.	99.	99.	99.	99.	18.	99.	99.	99.	99.	99.	99.	99.	99.	2.
10	99.	99.	4.	99.	99.	99.	27.	2.	11.	1.	2.	99.	2.	99.	4.	3.	3.	2.	1.	1.	99.	2.	99.	99.	99.	99.	99.	99.	99.	2.	99.	99.	99.	99.	99.	99.	99.	99.	99.	99.	99.	99.	99.	99.	99.	99.	99.	99.	99.
11	99.	99.	4.	99.	99.	99.	22.	2.	11.	1.	1.	2.	2.	99.	4.	1.	5.	1.	2.	99.	99.	2.	99.	99.	99.	99.	99.	99.	99.	2.	99.	99.	99.	99.	99.	99.	99.	99.	99.	99.	99.	99.	99.	99.	99.	99.	99.	99.	99.
1	99.	99.	99.	99.	99.	99.	35.	2.	10.	1.	2.	99.	1.	2.	3.	2.	3.	2.	2.	99.	99.	2.	99.	99.	99.	99.	99.	99.	99.	1.	18.	17.	99.	99.	99.	99.	99.	99.	99.	18.	17.	99.	99.	99.	99.	99.	99.	99.	2.
2	99.	99.	99.	99.	99.	99.	28.	2.	7.	1.	3.	99.	99.	99.	4.	2.	3.	2.	1.	1.	99.	2	99.	99.	99.	99.	99.	99.	99.	1.	1.	99.	99.	99.	99.	99.	99.	99.	99.	1.	99.	99.	99.	99.	99.	99.	99.	99.	6.
3	99.	99.	99.	99.	99.	99.	30.	2.	12.	1.	2.	99.	1.	2.	2.	3.	4.	1.	2.	99.	99.	1	99.	99.	99.	99.	99.	99.	99.	1.	8.	99.	99.	99.	99.	99.	99.	99.	99.	8.	99.	99.	99.	99.	99.	99.	99.	99.	2.
4	99.	99.	99.	99.	99.	99.	27.	2.	11.	1.	2.	99.	1.	1.	2.	2.	2.	3.	2.	99.	99.	2.	99.	99.	99.	99.	99.	99.	99.	1.	7.	99.	99.	99.	99.	99.	99.	99.	99.	7.	99.	99.	99.	99.	99.	99.	99.	99.	2.
5	99.	99.	99.	99.	99.	99.	30.	2.	1.	1.	1.	2.	1.	1.	2.	3.	3.	1.	2.	99.	99.	4.	99.	99.	99.	99.	99.	99.	99.	1.	4.	99.	99.	99.	99.	99.	99.	99.	99.	4.	99.	99.	99.	99.	99.	99.	99.	99.	2.
6	99.	99.	99.	99.	99.	99.	31.	2.	7.	1.	1.	2	2.	99.	2.	3.	5.	1.	2.	99.	99.	2.	4.	99.	99.	99.	99.	99.	99.	2.	99.	99.	99.	99.	99.	99.	99.	99.	99.	99.	99.	99.	99.	99.	99.	99.	99.	99.	99.
1	99.	99.	99.	99.	99.	99.	39.	2.	1.	1.	2.	99.	1.	1.	2.	2.	2.	6.	2.	99.	99.	2.	5.	99.	99.	99.	99.	99.	99.	1.	7.	99.	99.	99.	99.	99.	99.	99.	99.	7.	99.	99.	99.	99.	99.	99.	99.	99.	2.
2	99.	99.	99.	99.	99.	99.	28.	2.	3.	1.	2.	99.	1.	1.	2.	2.	3.	3.	2.	99.	99.	2.	99.	99.	99.	99.	99.	99.	99.	1.	7.	99.	99.	99.	99.	99.	99.	99.	99.	7.	99.	99.	99.	99.	99.	99.	99.	99.	2.
3	99.	99.	99.	99.	99.	99.	32.	2.	9.	1.	2.	99.	2.	99.	1.	3.	5.	4.	2.	99.	99.	2.	4.	99.	99.	99.	99.	99.	99.	2.	99.	99.	99.	99.	99.	99.	99.	99.	99.	99.	99.	99.	99.	99.	99.	99.	99.	99.	99.
4	99.	99.	99.	99.	99.	99.	38.	2.	5.	1.	2.	99.	1.	1.	1.	3.	3.	3.	2.	99.	99.	2.	4.	99.	99.	99.	99.	99.	99.	1.	3.	99.	99.	99.	99.	99.	99.	99.	99.	3.	99.	99.	99.	99.	99.	99.	99.	99.	2.
5	99.	99.	99.	99.	99.	99.	35.	2.	11.	1.	1.	2.	1.	2.	1.	2.	5.	1.	2.	99.	99.	2.	99.	99.	99.	99.	99.	99.	99.	1.	18.	99.	99.	99.	99.	99.	99.	99.	99.	18.	99.	99.	99.	99.	99.	99.	99.	99.	16.
6	99.	99.	99.	99.	99.	99.	33.	2.	9.	1.	2.	99.	2.	99.	1.	2.	3.	5.	2.	99.	99.	1.	99.	99.	99.	99.	99.	99.	99.	2.	99.	99.	99.	99.	99.	99.	99.	99.	99.	99.	99.	99.	99.	99.	99.	99.	99.	99.	99.
1	99.	99.	4.	99.	99.	99.	46.	2.	10.	1.	2.	99.	2.	99.	3.	2.	3.	13.	2.	99.	99.	5.	99.	99.	99.	99.	99.	99.	99.	2.	99.	99.	99.	99.	99.	99.	99.	99.	99.	99.	99.	99.	99.	99.	99.	99.	99.	99.	99.
2	99.	99.	4.	99.	99.	99.	35.	2.	11.	1.	2.	99.	2.	99.	3.	2.	2.	3.	2.	99.	99.	4.	7	99.	99.	99.	99.	99.	99.	2.	99.	99.	99.	99.	99.	99.	99.	99.	99.	99.	99.	99.	99.	99.	99.	99.	99.	99.	99.
3	99.	99.	4.	99.	99.	99.	38.	2.	9.	1.	2.	99.	1.	2.	1.	3.	3.	4.	1.	2.	99.	5.	99.	99.	99.	99.	99.	99.	99.	1.	18.	99.	99.	99.	99.	99.	99.	99.	99.	18.	99.	99.	99.	99.	99.	99.	99.	99.	16.
4	99.	99.	3.	99.	99.	99.	35.	2.	9.	1.	2.	99.	2.	99.	1.	2.	3.	4.	2.	99.	99.	2.	99.	99.	99.	99.	99.	99.	99.	2.	99.	99.	99.	99.	99.	99.	99.	99.	99.	99.	99.	99.	99.	99.	99.	99.	99.	99.	99.
5	99.	99.	4.	99.	99.	99.	38.	2.	4.	1.	2.	99.	1.	1.	4.	2.	3.	6.	2.	99.	99.	2.	7	99.	99.	99.	99.	99.	99.	1.	7.	99.	99.	99.	99.	99.	99.	99.	99.	7.	99.	99.	99.	99.	99.	99.	99.	99.	2.
6	99.	99.	5.	99.	99.	99.	41.	2.	3.	1.	2.	99.	1.	1.	3.	2.	3.	3.	2.	99.	99.	2.	99.	99.	99.	99.	99.	99.	99.	1.	3.	99.	99.	99.	99.	99.	99.	99.	99.	3.	99.	99.	99.	99.	99.	99.	99.	99.	2.
7	99.	99.	4.	99.	99.	99.	31.	2.	9.	1.	1.	2.	1.	1.	4.	3.	3.	3.	1.	1.	99.	1.	99.	99.	99.	99.	99.	99.	99.	1.	7.	99.	99.	99.	99.	99.	99.	99.	99.	7.	99.	99.	99.	99.	99.	99.	99.	99.	2.
8	99.	99.	4.	99.	99.	99.	29.	2.	11.	1.	1.	2.	1.	2.	1.	3.	5.	4.	2.	99.	99.	1.	99.	99.	99.	99.	99.	99.	99.	1.	18.	99.	99.	99.	99.	99.	99.	99.	99.	18.	99.	99.	99.	99.	99.	99.	99.	99.	16.
9	99.	99.	4.	99.	99.	99.	27.	2.	10.	1.	1.	2.	1.	1.	1.	2.	3.	3.	2.	99.	99.	2.	4.	99.	99.	99.	99.	99.	99.	1.	4.	99.	99.	99.	99.	99.	99.	99.	99.	4.	99.	99.	99.	99.	99.	99.	99.	99.	2.
10	99.	99.	4.	99.	99.	99.	19.	2.	2.	1.	1.	2.	1.	1.	1.	2.	3.	1.	2.	99.	99.	1.	99.	99.	99.	99.	99.	99.	99.	1.	4.	99.	99.	99.	99.	99.	99.	99.	99.	4.	99.	99.	99.	99.	99.	99.	99.	99.	2.
1	99.	99.	99.	99.	99.	99.	29.	2.	4.	1.	3.	99.	99.	99.	2.	3.	3.	4.	2.	99.	99.	1.	99.	99.	99.	99.	99.	99.	99.	1.	1.	99.	99.	99.	99.	99.	99.	99.	99.	1.	99.	99.	99.	99.	99.	99.	99.	99.	2.
2	99.	99.	99.	99.	99.	99.	33.	2.	10.	1.	2.	99.	1.	1.	4.	2.	5.	4.	1.	1.	1.	2.	99.	99.	99.	99.	99.	99.	99.	1.	3.	99.	99.	99.	99.	99.	99.	99.	99.	3.	99.	99.	99.	99.	99.	99.	99.	99.	2.
3	99.	99.	99.	99.	99.	99.	23.	2.	12.	2.	1.	2.	1.	1.	4.	3.	3.	1.	2.	99.	99.	2.	4.	99.	99.	99.	99.	99.	99.	1.	4.	99.	99.	99.	99.	99.	99.	99.	99.	4.	99.	99.	99.	99.	99.	99.	99.	99.	2.
4	99.	99.	99.	99.	99.	99.	30.	2.	11.	1.	1.	2.	2.	99.	4.	2.	3.	2.	1.	1.	99.	2.	99.	99.	99.	99.	99.	99.	99.	2.	99.	99.	99.	99.	99.	99.	99.	99.	99.	99.	99.	99.	99.	99.	99.	99.	99.	99.	99.
5	99.	99.	99.	99.	99.	99.	43.	2.	2.	1.	2.	99.	2.	99.	4.	2.	2.	2.	2.	99.	99.	1.	99.	99.	99.	99.	99.	99.	99.	2.	99.	99.	99.	99.	99.	99.	99.	99.	99.	99.	99.	99.	99.	99.	99.	99.	99.	99.	99.
6	99.	99.	99.	99.	99.	99.	39.	2.	2.	1.	2.	99.	1.	2.	4.	2.	5.	2.	1.	3.	99.	2.	99.	99.	99.	99.	99.	99.	99.	1.	18.	99.	99.	99.	99.	99.	99.	99.	99.	18.	99.	99.	99.	99.	99.	99.	99.	99.	16.
1	99.	99.	99.	99.	99.	99.	29.	2.	1.	1.	2.	99.	1.	1.	2.	3.	3.	2.	1.	1.	99.	4.	99.	99.	99.	99.	99.	99.	99.	1.	7.	99.	99.	99.	99.	99.	99.	99.	99.	7.	99.	99.	99.	99.	99.	99.	99.	99.	3.
2	99.	99.	99.	99.	99.	99.	27.	2.	3.	1.	2.	99.	2.	99.	2.	3.	3.	3.	2.	99.	99.	4.	99.	99.	99.	99.	99.	99.	99.	2.	99.	99.	99.	99.	99.	99.	99.	99.	99.	99.	99.	99.	99.	99.	99.	99.	99.	99.	99.
3	99.	99.	99.	99.	99.	99.	42.	2.	3.	1.	2.	99.	2.	99.	2.	2.	3.	5.	2.	99.	99.	2.	4.	5.	99.	99.	99.	99.	99.	2.	99.	99.	99.	99.	99.	99.	99.	99.	99.	99.	99.	99.	99.	99.	99.	99.	99.	99.	99.
4	99.	99.	99.	99.	99.	99.	24.	2.	1.	2.	2.	99.	2.	99.	2.	3.	3.	5.	2.	99.	99.	2.	99.	99.	99.	99.	99.	99.	99.	2.	99.	99.	99.	99.	99.	99.	99.	99.	99.	99.	99.	99.	99.	99.	99.	99.	99.	99.	99.
5	99.	99.	99.	99.	99.	99.	39.	2.	9.	1.	2.	99.	1.	1.	2.	3.	3.	4.	2.	99.	99.	2.	4.	99.	99.	99.	99.	99.	99.	1.	7.	99.	99.	99.	99.	99.	99.	99.	99.	7.	99.	99.	99.	99.	99.	99.	99.	99.	3.
6	99.	99.	99.	99.	99.	99.	26.	2.	3.	1.	1.	2.	1.	1.	2.	2.	3.	3.	2.	99.	99.	2.	4.	99.	99.	99.	99.	99.	99.	1.	4.	99.	99.	99.	99.	99.	99.	99.	99.	4.	99.	99.	99.	99.	99.	99.	99.	99.	3.
1	99.	99.	3.	99.	99.	99.	43.	2.	1.	1.	2.	99.	1.	1.	2.	2.	1.	4.	2.	99.	99.	2.	99.	99.	99.	99.	99.	99.	99.	1.	7.	99.	99.	99.	99.	99.	99.	99.	99.	7.	99.	99.	99.	99.	99.	99.	99.	99.	2.
2	99.	99.	3.	99.	99.	99.	18.	2.	3.	1.	1.	2.	1.	2.	3.	3.	3.	1.	2.	99.	99.	2.	99.	99.	99.	99.	99.	99.	99.	1.	18.	99.	99.	99.	99.	99.	99.	99.	99.	18	99.	99.	99.	99.	99.	99.	99.	99.	2
3	99.	99.	3.	99.	99.	99.	19.	2.	12.	2.	2.	99.	1.	1.	2.	3.	3.	1.	2.	99.	99.	1.	99.	99.	99.	99.	99.	99.	99.	1.	7.	99.	99.	99.	99.	99.	99.	99.	99.	7.	99.	99.	99.	99.	99.	99.	99.	99.	16.
4	99.	99.	3.	99.	99.	99.	26.	2.	8.	1.	2.	99.	1.	1.	2.	3.	3.	2.	2.	99.	99.	1.	99.	99.	99.	99.	99.	99.	99.	1.	7.	99.	99.	99.	99.	99.	99.	99.	99.	7.	99.	99.	99.	99.	99.	99.	99.	99.	2.
5	99.	99.	3.	99.	99.	99.	21.	2.	4.	1.	2.	99.	1.	1.	2.	3.	2.	2.	1.	2.	99.	1.	99.	99.	99.	99.	99.	99.	99.	1.	7.	99.	99.	99.	99.	99.	99.	99.	99.	7.	99.	99.	99.	99.	99.	99.	99.	99.	2.
6	99.	99.	3.	99.	99.	99.	28.	2.	11.	1.	2.	99.	1.	1.	2.	2.	3.	2.	1.	4.	99.	1.	99.	99.	99.	99.	99.	99.	99.	1.	7.	99.	99.	99.	99.	99.	99.	99.	99.	7.	99.	99.	99.	99.	99.	99.	99.	99.	2.
7	99.	99.	3.	99.	99.	99.	41.	2.	1.	1.	2.	99.	2.	99.	4.	2.	2.	4.	1.	1.	99.	2.	99.	99.	99.	99.	99.	99.	99.	2.	99.	99.	99.	99.	99.	99.	99.	99.	99.	99.	99.	99.	99.	99.	99.	99.	99.	99.	99.
8	99.	99.	3.	99.	99.	99.	23.	2.	8.	1.	1.	2.	1.	1.	2.	2.	3.	2.	2.	99.	99.	2.	99.	99.	99.	99.	99.	99.	99.	1.	4.	99.	99.	99.	99.	99.	99.	99.	99.	4.	99.	99.	99.	99.	99.	99.	99.	99.	2.
9	99.	99.	3.	99.	99.	99.	42.	2.	1.	1.	2.	99.	1.	2.	2.	2.	2.	5.	2.	99.	99.	1.	99.	99.	99.	99.	99.	99.	99.	1.	18.	99.	99.	99.	99.	99.	99.	99.	99.	18.	99.	99.	99.	99.	99.	99.	99.	99.	16.
10	99.	99.	3.	99.	99.	99.	35.	2.	3.	1.	2.	99.	1.	2.	2.	2.	3.	5.	2.	99.	99.	2.	99.	99.	99.	99.	99.	99.	99.	1.	8.	99.	99.	99.	99.	99.	99.	99.	99.	8.	99.	99.	99.	99.	99.	99.	99.	99.	16.
11	99.	99.	3.	99.	99.	99.	28.	2.	11.	1.	1.	2.	2.	99.	1.	2.	5.	2.	2.	99.	99.	2.	4.	99.	99.	99.	99.	99.	99.	2.	99.	99.	99.	99.	99.	99.	99.	99.	99.	99.	99.	99.	99.	99.	99.	99.	99.	99.	99.
1	99.	99.	99.	99.	99.	99.	28.	2.	2.	1.	2.	99.	2.	99.	3.	2.	2.	4.	2.	99.	99.	1.	99.	99.	99.	99.	99.	99.	99.	2.	99.	99.	99.	99.	99.	99.	99.	99.	99.	99.	99.	99.	99.	99.	99.	99.	99.	99.	99.
2	99.	99.	99.	99.	99.	99.	29.	2.	7.	1.	2.	99.	1.	1.	3.	3.	3.	4.	2.	99.	99.	2.	99.	99.	99.	99.	99.	99.	99.	1.	3.	99.	99.	99.	99.	99.	99.	99.	99.	3.	99.	99.	99.	99.	99.	99.	99.	99.	3.
3	99.	99.	99.	99.	99.	99.	37.	2.	9.	2.	2.	99.	1.	1.	3.	2.	3.	6.	2.	99.	99.	1.	99.	99.	99.	99.	99.	99.	99.	1.	5.	99.	99.	99.	99.	99.	99.	99.	99.	5.	99.	99.	99.	99.	99.	99.	99.	99.	2.
4	99.	99.	99.	99.	99.	99.	35.	2.	12.	1.	2.	99.	1.	2.	3.	2.	3.	2.	1.	1.	99.	1.	99.	99.	99.	99.	99.	99.	99.	1.	18.	99.	99.	99.	99.	99.	99.	99.	99.	18.	99.	99.	99.	99.	99.	99.	99.	99.	16.
5	99.	99.	99.	99.	99.	99.	25.	2.	9.	1.	1.	2.	1.	1.	3.	3.	3.	1.	2.	99.	99.	1.	99.	99.	99.	99.	99.	99.	99.	1.	7.	99.	99.	99.	99.	99.	99.	99.	99.	7.	99.	99.	99.	99.	99.	99.	99.	99.	16.
6	99.	99.	99	99.	99.	99.	36.	2.	12.	1.	1.	2.	1.	2.	3.	2.	5.	2.	2.	99.	99.	2.	4.	99.	99.	99.	99.	99.	99.	1.	18.	99.	99.	99.	99.	99.	99.	99.	99.	18.	99.	99.	99.	99.	99.	99.	99.	99.	3.
1	99.	99.	99.	99.	99.	99.	20.	2.	7.	1.	2.	99.	1.	1.	3.	4.	3.	2.	2.	99.	99.	2.	99.	99.	99.	99.	99.	99.	99.	1.	4.	99.	99.	99.	99.	99.	99.	99.	99.	4.	99.	99.	99.	99.	99.	99.	99.	99.	2.
2	99.	99.	99.	99.	99.	99.	34.	2.	9.	1.	2.	99.	2.	99.	3.	3.	3.	4.	2.	99.	99.	2.	4.	99.	99.	99.	99.	99.	99.	1.	18.	99.	99.	99.	99.	99.	99.	99.	99.	18.	99.	99.	99.	99.	99.	99.	99.	99.	2.
3	99.	99.	99.	99.	99.	99.	20.	2.	9.	1.	1.	2.	1.	2.	3.	4.	5.	1.	2.	99.	99.	2.	99.	99.	99.	99.	99.	99.	99.	1.	17.	18.	99.	99.	99.	99.	99.	99.	99.	17.	18.	99.	99.	99.	99.	99.	99.	99.	16.
4	99.	99.	99.	99.	99.	99.	36.	2.	9.	2.	2.	99.	1.	1.	1.	2.	3.	2.	2.	99.	99.	2.	4.	5.	99.	99.	99.	99.	99.	1.	4.	99.	99.	99.	99.	99.	99.	99.	99.	4.	99.	99.	99.	99.	99.	99.	99.	99.	3.
5	99.	99.	99.	99.	99.	99.	18.	2.	8.	1.	2.	99.	1.	1.	1.	3.	3.	2.	2.	99.	99.	2.	99.	99.	99.	99.	99.	99.	99.	1.	4.	99.	99.	99.	99.	99.	99.	99.	99.	4.	99.	99.	99.	99.	99.	99.	99.	99.	3.
6	99.	99.	99.	99.	99.	99.	31.	2.	5.	1.	1.	2.	1.	2.	1.	3.	3.	2.	2.	99.	99.	1.	99.	99.	99.	99.	99.	99.	99.	1.	17.	99.	99.	99.	99.	99.	99.	99.	99.	17.	99.	99.	99.	99.	99.	99.	99.	99.	21
1	99.	99.	4.	99.	99.	99.	27.	2.	2.	1.	2.	99.	1.	1.	3.	3.	3.	4.	2.	99.	99.	2.	99.	99.	99.	99.	99.	99.	99.	1.	7.	99.	99.	99.	99.	99.	99.	99.	99.	7.	99.	99.	99.	99.	99.	99.	99.	99.	2.
2	99.	99.	4.	99.	99.	99.	37.	2.	6.	1.	2.	99.	1.	1.	2.	2.	2.	3.	2.	99.	99.	2.	99.	99.	99.	99.	99.	99.	99.	1.	7.	99.	99.	99.	99.	99.	99.	99.	99.	7.	99.	99.	99.	99.	99.	99.	99.	99.	2.
3	99.	99.	4.	99.	99.	99.	27.	2.	2.	1.	1.	2.	1.	1.	3.	2.	3.	1.	2.	99.	99.	1.	99.	99.	99.	99.	99.	99.	99.	1.	7.	99.	99.	99.	99.	99.	99.	99.	99.	7.	99.	99.	99.	99.	99.	99.	99.	99.	2.
4	99.	99.	5.	99.	99.	99.	20.	2.	7.	1.	2.	99.	2.	99.	6.	3.	3.	1.	2.	99.	99.	1.	99.	99.	99.	99.	99.	99.	99.	2.	99.	99.	99.	99.	99.	99.	99.	99.	99.	99.	99.	99.	99.	99.	99.	99.	99.	99.	99.
5	99.	99.	4.	99.	99.	99.	36.	2.	8.	1.	2.	99.	2.	99.	2.	2.	5.	2.	2.	99.	99.	2.	99.	99.	99.	99.	99.	99.	99.	2.	99.	99.	99.	99.	99.	99.	99.	99.	99.	99.	99.	99.	99.	99.	99.	99.	99.	99.	99.
6	99.	99.	4.	99.	99.	99.	34.	2.	9.	2.	2.	99.	2.	99.	3.	2.	5.	4.	2.	99.	99.	2.	99.	99.	99.	99.	99.	99.	99.	2.	99.	99.	99.	99.	99.	99.	99.	99.	99.	99.	99.	99.	99.	99.	99.	99.	99.	99.	99.
7	99.	99.	4.	99.	99.	99.	38.	2.	5.	1.	2.	99.	2.	99.	4.	3.	2.	6.	2.	99.	99.	1.	99.	99.	99.	99.	99.	99.	99.	2.	99.	99.	99.	99.	99.	99.	99.	99.	99.	99.	99.	99.	99.	99.	99.	99.	99.	99.	99.
8	99.	99.	4.	99.	99.	99.	34.	2.	1.	1.	2.	99.	1.	2.	4.	2.	3.	3.	2.	99.	99.	2.	99.	99.	99.	99.	99.	99.	99.	1.	8.	99.	99.	99.	99.	99.	99.	99.	99.	8.	99.	99.	99.	99.	99.	99.	99.	99.	2.
9	99.	99.	4.	99.	99.	99.	30.	2.	6.	1.	2.	99.	2.	99.	4.	2.	3.	2.	2.	99.	99.	2.	99.	99.	99.	99.	99.	99.	99.	2.	99.	99.	99.	99.	99.	99.	99.	99.	99.	99.	99.	99.	99.	99.	99.	99.	99.	99.	99.
10	99.	99.	4.	99.	99.	99.	27.	2.	2.	2.	1.	2.	1.	1.	4.	2.	3.	4.	2.	99.	99.	2.	99.	99.	99.	99.	99.	99.	99.	1.	4.	99.	99.	99.	99.	99.	99.	99.	99.	4.	99.	99.	99.	99.	99.	99.	99.	99.	2.
11	99.	99.	4.	99.	99.	99.	24.	2.	12.	1.	2.	99.	1.	1.	4.	2.	3.	3.	2.	99.	99.	1.	99.	99.	99.	99.	99.	99.	99.	1.	7.	99.	99.	99.	99.	99.	99.	99.	99.	7.	99.	99.	99.	99.	99.	99.	99.	99.	2.
12	99.	99.	4.	99.	99.	99.	34.	2.	7.	1.	2.	99.	1.	1.	4.	2.	5.	4.	2.	99.	99.	2.	99.	99.	99.	99.	99.	99.	99.	1.	3.	99.	99.	99.	99.	99.	99.	99.	99.	3.	99.	99.	99.	99.	99.	99.	99.	99.	2.
1	99.	99.	4.	99.	99.	99.	23.	2.	5.	1.	1.	2.	1.	1.	1.	2.	4.	3.	2.	99.	99.	2.	99.	99.	99.	99.	99.	99.	99.	1.	4.	99.	99.	99.	99.	99.	99.	99.	99.	4.	99.	99.	99.	99.	99.	99.	99.	99.	2.
2	99.	99.	4.	99.	99.	99.	43.	2.	7.	1.	2.	99.	1.	2.	1.	2.	3.	4.	2.	99.	99.	2.	99.	99.	99.	99.	99.	99.	99.	1.	8.	99.	99.	99.	99.	99.	99.	99.	99.	8.	99.	99.	99.	99.	99.	99.	99.	99.	18
3	99.	99.	4.	99.	99.	99.	37.	2.	6.	1.	2.	99.	2.	99.	4.	2.	3.	2.	2.	99.	99.	1.	99.	99.	99.	99.	99.	99.	99.	2.	99.	99.	99.	99.	99.	99.	99.	99.	99.	99.	99.	99.	99.	99.	99.	99.	99.	99.	99.
4	99.	99.	3.	99.	99.	99.	30.	2.	7.	2.	2.	99.	1.	1.	4.	3.	3.	3.	2.	99.	99.	1.	99.	99.	99.	99.	99.	99.	99.	1.	4.	99.	99.	99.	99.	99.	99.	99.	99.	4.	99.	99.	99.	99.	99.	99.	99.	99.	2.
5	99.	99.	3.	99.	99.	99.	35.	2.	5.	1.	2.	99.	1.	1.	3.	2.	5.	3.	2.	99.	99.	1.	99.	99.	99.	99.	99.	99.	99.	1.	7.	99.	99.	99.	99.	99.	99.	99.	99.	7.	99.	99.	99.	99.	99.	99.	99.	99.	2.
6	99.	99.	3.	99.	99.	99.	19.	2.	3.	2.	1.	2.	2.	99.	4.	3.	3.	2.	1.	1	99.	1.	99.	99.	99.	99.	99.	99.	99.	2.	99.	99.	99.	99.	99.	99.	99.	99.	99.	99.	99.	99.	99.	99.	99.	99.	99.	99.	99.
7	99.	99.	4.	99.	99.	99.	20.	2.	12.	1.	2.	99.	2.	99.	4.	3.	3.	2.	2.	99.	99.	1.	99.	99.	99.	99.	99.	99.	99.	2.	99.	99.	99.	99.	99.	99.	99.	99.	99.	99.	99.	99.	99.	99.	99.	99.	99.	99.	99.
8	99.	99.	4.	99.	99.	99.	33.	2.	7.	1.	2.	99.	1.	1.	4.	3.	5.	5.	2.	99.	99.	2.	99.	99.	99.	99.	99.	99.	99.	1.	7.	99.	99.	99.	99.	99.	99.	99.	99.	7.	99.	99.	99.	99.	99.	99.	99.	99.	2.
9	99.	99.	4.	99.	99.	99.	41.	2.	11.	1.	2.	99.	1.	1.	4.	2.	5.	3.	1.	4.	99.	2.	99.	99.	99.	99.	99.	99.	99.	1.	7.	99.	99.	99.	99.	99.	99.	99.	99.	7.	99.	99.	99.	99.	99.	99.	99.	99.	2.
10	99.	99.	4.	99.	99.	99.	32.	2.	10.	1.	2.	99.	2.	99.	4.	2.	4.	2.	2.	99.	99.	1.	99.	99.	99.	99.	99.	99.	99.	2.	99.	99.	99.	99.	99.	99.	99.	99.	99.	99.	99.	99.	99.	99.	99.	99.	99.	99.	99.
11	99.	99.	4.	99.	99.	99.	30.	2.	4.	2.	2.	99.	1.	2.	4.	2.	4.	3.	2.	99.	99.	2.	99.	99.	99.	99.	99.	99.	99.	1.	8.	99.	99.	99.	99.	99.	99.	99.	99.	8.	99.	99.	99.	99.	99.	99.	99.	99.	2.
12	99.	99.	4.	99.	99.	99.	40.	2.	7.	1.	2.	99.	1.	1.	4.	3.	3.	3.	2.	99.	99.	2.	99.	99.	99.	99.	99.	99.	99.	1.	7.	99.	99.	99.	99.	99.	99.	99.	99.	7.	99.	99.	99.	99.	99.	99.	99.	99.	2.
1	99.	99.	99.	99.	99.	99.	38.	2.	1.	1.	2.	99.	2.	99.	1.	2.	3.	3.	1.	1	99.	2.	99.	99.	99.	99.	99.	99.	99.	2.	99.	99.	99.	99.	99.	99.	99.	99.	99.	99.	99.	99.	99.	99.	99.	99.	99.	99.	99.
2	99.	99.	99.	99.	99.	99.	19.	2.	8.	1.	1.	2.	1.	1.	4.	3.	3.	1.	2.	99.	99.	2.	99.	99.	99.	99.	99.	99.	99.	1.	4.	99.	99.	99.	99.	99.	99.	99.	99.	4.	99.	99.	99.	99.	99.	99.	99.	99.	16.
3	99.	99.	99.	99.	99.	99.	32.	2.	7.	1.	1.	2.	2.	99.	3.	2.	3.	2.	2.	99.	99.	5.	99.	99.	99.	99.	99.	99.	99.	2.	99.	99.	99.	99.	99.	99.	99.	99.	99.	99.	99.	99.	99.	99.	99.	99.	99.	99.	99.
4	99.	99.	99.	99.	99.	99.	47.	2.	4.	1.	2.	99.	2.	99.	2.	2.	5.	9.	2.	99.	99.	2.	99.	99.	99.	99.	99.	99.	99.	2.	99.	99.	99.	99.	99.	99.	99.	99.	99.	99.	99.	99.	99.	99.	99.	99.	99.	99.	99.
5	99.	99.	99.	99.	99.	99.	34.	2.	3.	1.	2.	99.	2.	99.	4.	3.	3.	4	2.	99.	99.	2.	99.	99.	99.	99.	99.	99.	99.	2.	99.	99.	99.	99.	99.	99.	99.	99.	99.	99.	99.	99.	99.	99.	99.	99.	99.	99.	99.
6	99.	99.	99.	99.	99.	99.	34.	2.	10.	2.	1.	2.	1.	1.	4.	2.	4.	1.	2.	99.	99.	2.	99.	99.	99.	99.	99.	99.	99.	1.	4.	99.	99.	99.	99.	99.	99.	99.	99.	4.	99.	99.	99.	99.	99.	99.	99.	99.	1.
7	99.	99.	99.	99.	99.	99.	41.	2.	7.	1.	2.	99.	1.	1.	4.	3.	2.	9.	2.	99.	99.	2.	99.	99.	99.	99.	99.	99.	99.	1.	4.	99.	99.	99.	99.	99.	99.	99.	99.	4.	99.	99.	99.	99.	99.	99.	99.	99.	16.
1	99.	99.	99.	99.	99.	99.	38.	2.	9.	1.	2.	99.	1.	1.	4.	2.	3.	6.	2.	99.	99.	2.	99.	99.	99.	99.	99.	99.	99.	1.	7.	99.	99.	99.	99.	99.	99.	99.	99.	7.	99.	99.	99.	99.	99.	99.	99.	99.	6
2	99.	99.	99.	99.	99.	99.	34.	2.	1.	1.	2.	99.	1.	2.	4.	2.	5.	3.	2.	99.	99.	2.	99.	99.	99.	99.	99.	99.	99.	1.	17.	99.	99.	99.	99.	99.	99.	99.	99.	17.	99.	99.	99.	99.	99.	99.	99.	99.	6
3	99.	99.	99.	99.	99.	99.	27.	2.	1.	1.	2.	99.	2.	99.	4.	3.	5.	1.	2.	99.	99.	1.	99.	99.	99.	99.	99.	99.	99.	2.	99.	99.	99.	99.	99.	99.	99.	99.	99.	99.	99.	99.	99.	99.	99.	99.	99.	99.	99.
4	99.	99.	99.	99.	99.	99.	26.	2.	10.	1.	1.	2.	1.	1.	4.	2.	3.	1.	2.	99.	99.	2.	99.	99.	99.	99.	99.	99.	99.	1.	7.	99.	99.	99.	99.	99.	99.	99.	99.	7.	99.	99.	99.	99.	99.	99.	99.	99.	6
5	99.	99.	99.	99.	99.	99.	22.	2.	11.	1.	1.	2.	1.	1.	4.	2.	3.	1.	2.	99.	99.	2.	99.	99.	99.	99.	99.	99.	99.	1.	7.	99.	99.	99.	99.	99.	99.	99.	99.	7.	99.	99.	99.	99.	99.	99.	99.	99.	6
6	99.	99.	99.	99.	99.	99.	24.	2.	2.	1.	2.	99.	2.	99.	4.	2.	5.	1.	2.	99.	99.	2.	99.	99.	99.	99.	99.	99.	99.	2.	99.	99.	99.	99.	99.	99.	99.	99.	99.	99.	99.	99.	99.	99.	99.	99.	99.	99.	99.
7	99.	99.	99.	99.	99.	99.	27.	2.	5.	1.	2.	99.	2.	99.	4.	3.	5.	2.	2.	99.	99.	1.	99.	99.	99.	99.	99.	99.	99.	2.	99.	99.	99.	99.	99.	99.	99.	99.	99.	99.	99.	99.	99.	99.	99.	99.	99.	99.	99.
1	99.	99.	5.	99.	99.	99.	48.	2.	7.	1.	2.	99.	2.	99.	4.	2.	3.	5.	2.	99.	99.	1.	99.	99.	99.	99.	99.	99.	99.	2.	99.	99.	99.	99.	99.	99.	99.	99.	99.	99.	99.	99.	99.	99.	99.	99.	99.	99.	99.
2	99.	99.	5.	99.	99.	99.	38.	2.	7.	1.	2.	99.	1.	1.	4.	2.	3.	5.	2.	99.	99.	2	99.	99.	99.	99.	99.	99.	99.	1.	7.	99.	99.	99.	99.	99.	99.	99.	99.	7.	99.	99.	99.	99.	99.	99.	99.	99.	2.
3	99.	99.	4.	99.	99.	99.	32.	2.	11.	1.	2.	99.	1.	2.	4.	3.	3.	2.	1.	1	99.	1.	99.	99.	99.	99.	99.	99.	99.	1.	8.	99.	99.	99.	99.	99.	99.	99.	99.	8.	99.	99.	99.	99.	99.	99.	99.	99.	18
4	99.	99.	5.	99.	99.	99.	43.	2.	2.	1.	2.	99.	2.	99.	4.	2.	3.	4.	1.	1.	99.	2.	99.	99.	99.	99.	99.	99.	99.	2.	99.	99.	99.	99.	99.	99.	99.	99.	99.	99.	99.	99.	99.	99.	99.	99.	99.	99.	99.
5	99.	99.	4.	99.	99.	99.	25.	2.	5.	2.	1.	2.	2.	99.	4.	2.	4.	2.	2.	99.	99.	2.	99.	99.	99.	99.	99.	99.	99.	2.	99.	99.	99.	99.	99.	99.	99.	99.	99.	99.	99.	99.	99.	99.	99.	99.	99.	99.	99.
6	99.	99.	99.	99.	99.	99.	23.	2.	7.	1.	1.	2.	1.	1.	4.	3.	3.	3.	2.	99.	99.	1.	99.	99.	99.	99.	99.	99.	99.	1.	7.	99.	99.	99.	99.	99.	99.	99.	99.	7.	99.	99.	99.	99.	99.	99.	99.	99.	2.
7	99.	99.	99.	99.	99.	99.	43.	2.	9.	1.	2.	99.	1.	1.	4.	2.	2.	9.	2.	99.	99.	2	99.	99.	99.	99.	99.	99.	99.	1.	7.	99.	99.	99.	99.	99.	99.	99.	99.	7.	99.	99.	99.	99.	99.	99.	99.	99.	2.
8	99.	99.	5.	99.	99.	99.	47.	2.	4.	1.	3.	99.	99.	99.	4.	2.	3.	4.	2.	99.	99.	1.	99.	99.	99.	99.	99.	99.	99.	1.	1.	99.	99.	99.	99.	99.	99.	99.	99.	1.	99.	99.	99.	99.	99.	99.	99.	99.	2.
9	99.	99.	5.	99.	99.	99.	38.	2.	10.	1.	2.	99.	2.	99.	4.	4.	3.	4.	2.	99.	99.	1.	99.	99.	99.	99.	99.	99.	99.	2.	99.	99.	99.	99.	99.	99.	99.	99.	99.	99.	99.	99.	99.	99.	99.	99.	99.	99.	99.
10	99.	99.	5	99.	99.	99.	48.	2.	6.	1.	2.	99.	2.	99.	4.	2.	5.	3.	1.	1	99.	2.	99.	99.	99.	99.	99.	99.	99.	2.	99.	99.	99.	99.	99.	99.	99.	99.	99.	99.	99.	99.	99.	99.	99.	99.	99.	99.	99.
11	99.	99.	5	99.	99.	99.	47.	2.	10.	1.	3.	99.	99.	99.	4.	2.	2.	5.	2.	99.	99.	2.	99.	99.	99.	99.	99.	99.	99.	1.	1.	99.	99.	99.	99.	99.	99.	99.	99.	1.	99.	99.	99.	99.	99.	99.	99.	99.	1.
1	99.	99.	99.	99.	99.	99.	26.	2.	5.	1.	2.	99.	1.	1.	4.	2.	3.	2.	2.	99.	99.	2	99.	99.	99.	99.	99.	99.	99.	1.	4.	99.	99.	99.	99.	99.	99.	99.	99.	4.	99.	99.	99.	99.	99.	99.	99.	99.	2.
2	99.	99.	99.	99.	99.	99.	26.	2.	2.	1.	2.	99.	1.	1.	4.	2.	4.	4.	2.	99.	99.	2	99.	99.	99.	99.	99.	99.	99.	1.	4.	99.	99.	99.	99.	99.	99.	99.	99.	4.	99.	99.	99.	99.	99.	99.	99.	99.	16.
3	99.	99.	99.	99.	99.	99.	26.	2.	9.	1.	1.	2.	1.	1.	4.	3.	3.	2.	1.	1.	99.	1.	99.	99.	99.	99.	99.	99.	99.	1.	4.	99.	99.	99.	99.	99.	99.	99.	99.	4.	99.	99.	99.	99.	99.	99.	99.	99.	16.
4	99.	99.	99.	99.	99.	99.	27.	2.	9.	1.	1.	2.	2.	99.	4.	2.	5.	1.	2.	99.	99.	2.	99.	99.	99.	99.	99.	99.	99.	2.	99.	99.	99.	99.	99.	99.	99.	99.	99.	99.	99.	99.	99.	99.	99.	99.	99.	99.	99.
5	99.	99.	99.	99.	99.	99.	21.	2.	1.	1.	1.	2.	1.	2.	4.	3.	4.	1.	2.	99.	99.	2.	99.	99.	99.	99.	99.	99.	99.	1.	18.	99.	99.	99.	99.	99.	99.	99.	99.	18.	99.	99.	99.	99.	99.	99.	99.	99.	22
6	99.	99.	99.	99.	99.	99.	26.	2.	12.	1.	1.	2.	1.	2.	3.	3.	3.	1.	2.	99.	99.	2.	99.	99.	99.	99.	99.	99.	99.	1.	17.	99.	99.	99.	99.	99.	99.	99.	99.	17.	99.	99.	99.	99.	99.	99.	99.	99.	2.
1	99.	99.	99.	99.	99.	99.	24.	2.	2.	1.	2.	99.	2.	99.	3.	3.	3.	4.	2.	99.	99.	2.	99.	99.	99.	99.	99.	99.	99.	2.	99.	99.	99.	99.	99.	99.	99.	99.	99.	99.	99.	99.	99.	99.	99.	99.	99.	99.	99.
2	99.	99.	99.	99.	99.	99.	31.	2.	2.	2.	1.	2.	2.	99.	3.	2.	3.	3.	2.	99.	99.	2.	99.	99.	99.	99.	99.	99.	99.	2.	99.	99.	99.	99.	99.	99.	99.	99.	99.	99.	99.	99.	99.	99.	99.	99.	99.	99.	99.
3	99.	99.	99.	99.	99.	99.	30.	2.	8.	2.	2.	99.	2.	99.	3.	2.	3.	4.	2.	99.	99.	1.	99.	99.	99.	99.	99.	99.	99.	2.	99.	99.	99.	99.	99.	99.	99.	99.	99.	99.	99.	99.	99.	99.	99.	99.	99.	99.	99.
4	99.	99.	99.	99.	99.	99.	43.	2.	6.	1.	2.	99.	1.	1.	3.	3.	3.	7.	2.	99.	99.	2.	99.	99.	99.	99.	99.	99.	99.	1.	7.	99.	99.	99.	99.	99.	99.	99.	99.	7.	99.	99.	99.	99.	99.	99.	99.	99.	2.
5	99.	99.	99.	99.	99.	99.	29.	2.	7.	1.	3.	99.	99.	99.	3.	2.	3.	3.	2.	99.	99.	1.	99.	99.	99.	99.	99.	99.	99.	1.	1.	99.	99.	99.	99.	99.	99.	99.	99.	1.	99.	99.	99.	99.	99.	99.	99.	99.	2.
6	99.	99.	99.	99.	99.	99.	35.	2.	3.	1.	3.	99.	99.	99.	3.	2.	5.	3.	2.	99.	99.	2.	99.	99.	99.	99.	99.	99.	99.	1	1.	99	99.	99.	99.	99.	99.	99.	99.	1.	99.	99.	99.	99.	99.	99.	99.	99.	8.
1	99.	99.	5.	99.	99.	99.	41.	2.	7.	1.	2.	99.	2.	99.	4.	2.	2.	11.	2.	99.	99.	2	99.	99.	99.	99.	99.	99.	99.	2.	99.	99.	99.	99.	99.	99.	99.	99.	99.	99.	99.	99.	99.	99.	99.	99.	99.	99.	99.
2	99.	99.	5.	99.	99.	99.	34.	2.	1.	2.	2.	99.	1.	2.	4.	2.	2.	5.	2.	99.	99.	2.	99.	99.	99.	99.	99.	99.	99.	1.	18.	99.	99.	99.	99.	99.	99.	99.	99.	18.	99.	99.	99.	99.	99.	99.	99.	99.	16.
3	99.	99.	4.	99.	99.	99.	44.	2.	2.	1.	2.	99.	2.	99.	4.	2.	3.	6.	2.	99.	99.	2.	99.	99.	99.	99.	99.	99.	99.	2.	99.	99.	99.	99.	99.	99.	99.	99.	99.	99.	99.	99.	99.	99.	99.	99.	99.	99.	99.
4	99.	99.	5.	99.	99.	99.	45.	2.	2.	1.	2.	99.	1.	1.	4.	3.	3.	7.	2.	99.	99.	2.	99.	99.	99.	99.	99.	99.	99.	1.	7.	99.	99.	99.	99.	99.	99.	99.	99.	7.	99.	99.	99.	99.	99.	99.	99.	99.	2.
5	99.	99.	4.	99.	99.	99.	20.	2.	9.	1.	2.	99.	1.	1.	4.	3.	5.	1.	2.	99.	99.	2.	99.	99.	99.	99.	99.	99.	99.	1.	7.	99.	99.	99.	99.	99.	99.	99.	99.	7.	99.	99.	99.	99.	99.	99.	99.	99.	2.
6	99.	99.	4.	99.	99.	99.	23.	2.	5.	1.	2.	99.	1.	1.	3.	3.	4.	2.	1.	1.	99.	1.	99.	99.	99.	99.	99.	99.	99.	1.	7.	99.	99.	99.	99.	99.	99.	99.	99.	7.	99.	99.	99.	99.	99.	99.	99.	99.	16.
7	99.	99.	5.	99.	99.	99.	19.	3.	11.	1.	1.	2.	2.	99.	4.	3.	3.	1.	1.	1.	99.	1.	99.	99.	99.	99.	99.	99.	99.	2.	99.	99.	99.	99.	99.	99.	99.	99.	99.	99.	99.	99.	99.	99.	99.	99.	99.	99.	99.
8	99.	99.	4.	99.	99.	99.	34.	2.	11.	1.	2.	99.	1.	1.	4.	2.	2.	6.	2.	99.	99.	2.	99.	99.	99.	99.	99.	99.	99.	1.	7.	99.	99.	99.	99.	99.	99.	99.	99.	7.	99.	99.	99.	99.	99.	99.	99.	99.	2.
9	99.	99.	4.	99.	99.	99.	25.	2.	10.	2.	2.	99.	1.	2.	4.	3.	3.	2.	2.	99.	99.	1.	99.	99.	99.	99.	99.	99.	99.	1.	18.	99.	99.	99.	99.	99.	99.	99.	99.	18.	99.	99.	99.	99.	99.	99.	99.	99.	2.
10	99.	99.	5.	99.	99.	99.	34.	2.	1.	1.	2.	99.	1.	1.	4.	2.	5.	6.	1.	99.	99.	2.	99.	99.	99.	99.	99.	99.	99.	1.	7.	99.	99.	99.	99.	99.	99.	99.	99.	7.	99.	99.	99.	99.	99.	99.	99.	99.	2.
11	99.	99.	4.	99.	99.	99.	30.	2.	11.	1.	1.	2.	1.	1.	4.	3.	3.	2.	2.	99.	99.	1.	99.	99.	99.	99.	99.	99.	99.	1.	4.	99.	99.	99.	99.	99.	99.	99.	99.	4.	99.	99.	99.	99.	99.	99.	99.	99.	2.
12	99.	99.	4.	99.	99.	99.	23.	2.	11.	1.	2.	99.	1.	1.	4.	2.	3.	1.	2.	99.	99.	1.	99.	99.	99.	99.	99.	99.	99.	1.	7.	99.	99.	99.	99.	99.	99.	99.	99.	7.	99.	99.	99.	99.	99.	99.	99.	99.	2.
1	99.	99.	99.	99.	99.	99.	41.	2.	12.	1.	2.	99.	1.	1.	4.	3.	2.	6.	2.	99.	99.	2.	99.	99.	99.	99.	99.	99.	99.	1.	4.	99.	99.	99.	99.	99.	99.	99.	99.	4.	99.	99.	99.	99.	99.	99.	99.	99.	2.
2	99.	99.	99.	99.	99.	99.	31.	2.	9.	1.	1.	2.	1.	1.	4.	2.	3.	2.	2.	99.	99.	2.	99.	99.	99.	99.	99.	99.	99.	1.	7.	99.	99.	99.	99.	99.	99.	99.	99.	7.	99.	99.	99.	99.	99.	99.	99.	99.	2.
3	99.	99.	99.	99.	99.	99.	28.	2.	3.	1.	1.	2.	2.	99.	4.	3.	3.	1.	2.	99.	99.	2.	99.	99.	99.	99.	99.	99.	99.	2.	99.	99.	99.	99.	99.	99.	99.	99.	99.	99.	99.	99.	99.	99.	99.	99.	99.	99.	99.
4	99.	99.	99.	99.	99.	99.	32.	2.	12.	1.	2.	99.	1.	1.	4.	2.	2.	4.	2.	99.	99.	2.	99.	99.	99.	99.	99.	99.	99.	1.	7.	99.	99.	99.	99.	99.	99.	99.	99.	7.	99.	99.	99.	99.	99.	99.	99.	99.	2.
5	99.	99.	99.	99.	99.	99.	32.	2.	7.	1.	2.	99.	2.	99.	4.	3.	3.	4.	2.	99.	99.	1.	99.	99.	99.	99.	99.	99.	99.	2.	99.	99.	99.	99.	99.	99.	99.	99.	99.	99.	99.	99.	99.	99.	99.	99.	99.	99.	99.
6	99.	99.	99.	99.	99.	99.	33.	2.	1.	1.	1.	2.	2.	99.	4.	3.	2.	4.	2.	99.	99.	2.	99.	99.	99.	99.	99.	99.	99.	2.	99.	99.	99.	99.	99.	99.	99.	99.	99.	99.	99.	99.	99.	99.	99.	99.	99.	99.	99.
7	99.	99.	99.	99.	99.	99.	22.	2.	12.	1.	1.	2.	2.	99.	4.	2.	3.	2.	2.	99.	99.	2.	99.	99.	99.	99.	99.	99.	99.	2.	99.	99.	99.	99.	99.	99.	99.	99.	99.	99.	99.	99.	99.	99.	99.	99.	99.	99.	99.
1	99.	99.	99.	99.	99.	99.	36.	2.	12.	1.	2.	99.	1.	1.	3.	3.	3.	4.	1.	1.	99.	1.	99.	99.	99.	99.	99.	99.	99.	1.	7.	99.	99.	99.	99.	99.	99.	99.	99.	7.	99.	99.	99.	99.	99.	99.	99.	99.	3.
2	99.	99.	99.	99.	99.	99.	23.	2.	7.	1.	2.	99.	1.	1.	3.	2.	3.	2.	2.	99.	99.	2.	99.	99.	99.	99.	99.	99.	99.	1.	7.	99.	99.	99.	99.	99.	99.	99.	99.	7.	99.	99.	99.	99.	99.	99.	99.	99.	16.
3	99.	99.	99.	99.	99.	99.	34.	2.	11.	1.	2.	99.	1.	1.	3.	3.	5.	3.	2.	99.	99.	2.	99.	99.	99.	99.	99.	99.	99.	1.	5.	99.	99.	99.	99.	99.	99.	99.	99.	5.	99.	99.	99.	99.	99.	99.	99.	99.	3.
4	99.	99.	99.	99.	99.	99.	20.	2.	4.	1.	2.	99.	1.	1.	3.	3.	2.	1.	2.	99.	99.	1.	99.	99.	99.	99.	99.	99.	99.	1.	4.	99.	99.	99.	99.	99.	99.	99.	99.	4.	99.	99.	99.	99.	99.	99.	99.	99.	3.
5	99.	99.	99.	99.	99.	99.	25.	2.	7.	1.	2.	99.	2.	99.	3.	2.	5.	2.	2.	99.	99.	2.	99.	99.	99.	99.	99.	99.	99.	2.	99.	99.	99.	99.	99.	99.	99.	99.	99.	99.	99.	99.	99.	99.	99.	99.	99.	99.	99.
6	99.	99.	99.	99.	99.	99.	43.	2.	1.	1.	2.	99.	1.	2.	3.	2.	5.	6.	1.	1.	99.	2.	3.	4.	99.	99.	99.	99.	99.	1.	15.	99.	99.	99.	99.	99.	99.	99.	99.	15.	99.	99.	99.	99.	99.	99.	99.	99.	1
7	99.	99.	99.	99.	99.	99.	24.	2.	12.	2.	1.	2.	2.	99.	3.	3.	5.	1.	2.	99.	99.	2.	99.	99.	99.	99.	99.	99.	99.	2.	99.	99.	99.	99.	99.	99.	99.	99.	99.	99.	99.	99.	99.	99.	99.	99.	99.	99.	99.
1	99.	99.	2.	99.	99.	99.	25.	2.	99.	99	1	2.	2.	99.	1.	4.	5.	99.	99.	99.	99.	2.	99.	99.	99.	99.	99.	99.	99.	2.	99.	99.	99.	99.	99.	99.	99.	99.	99.	99.	99.	99.	99.	99.	99.	99.	99.	99.	99.
2	99.	99.	4.	99.	99.	99.	30.	2.	4.	1.	2.	99	1.	1.	4.	3.	3.	3.	2.	99.	99.	1.	99.	99.	99.	99.	99.	99.	99.	1.	7.	99.	99.	99.	99.	99.	99.	99.	99.	7.	99.	99.	99.	99.	99.	99.	99.	99.	2.
3	99.	99.	2.	99.	99.	99.	33.	2.	5.	1.	1.	2.	1.	2.	2.	2.	5.	1.	1.	1.	99.	1.	99.	99.	99.	99.	99.	99.	99.	1.	17.	99.	99.	99.	99.	99.	99.	99.	99.	17.	99.	99.	99.	99.	99.	99.	99.	99.	1.
4	99.	99.	4.	99.	99.	99.	30.	2.	5.	1.	1.	2.	1.	1.	4.	2.	3.	3.	2.	99.	99.	2.	99.	99.	99.	99.	99.	99.	99.	1.	7.	99.	99.	99.	99.	99.	99.	99.	99.	7.	99.	99.	99.	99.	99.	99.	99.	99.	16.
5	99.	99.	2.	99.	99.	99.	27.	2.	4.	1.	3.	99.	99.	99.	2.	2.	5.	3.	2.	99.	99.	2.	99.	99.	99.	99.	99.	99.	99.	1.	1.	99.	99.	99.	99.	99.	99.	99.	99.	1.	99.	99.	99.	99.	99.	99.	99.	99.	1.
6	99.	99.	5.	99.	99.	99.	21.	2.	4.	1.	1.	2.	1.	1.	2.	2.	3.	1.	2.	99.	99.	2.	99.	99.	99.	99.	99.	99.	99.	1.	7.	99.	99.	99.	99.	99.	99.	99.	99.	7.	99.	99.	99.	99.	99.	99.	99.	99.	16.
7	99.	99.	4.	99.	99.	99.	35.	2.	10.	1.	1.	2.	1.	1.	4.	3.	3.	5.	1.	2.	99.	2.	99.	99.	99.	99.	99.	99.	99.	1.	4.	99.	99.	99.	99.	99.	99.	99.	99.	4.	99.	99.	99.	99.	99.	99.	99.	99.	4.
8	99.	99.	4.	99.	99.	99.	28.	2.	12.	2.	1.	2	1.	1.	4.	3.	4.	6.	2.	99.	99.	2.	99.	99.	99.	99.	99.	99.	99.	1.	3.	99.	99.	99.	99.	99.	99.	99.	99.	3.	99.	99.	99.	99.	99.	99.	99.	99.	2.
9	99.	99.	2.	99.	99.	99.	29.	2.	12.	1.	2.	99.	1.	2.	4.	3.	5.	3.	2.	99.	99.	2.	99.	99.	99.	99.	99.	99.	99.	1.	8.	99.	99.	99.	99.	99.	99.	99.	99.	8.	99.	99.	99.	99.	99.	99.	99.	99.	2.
10	99.	99.	1.	99.	99.	99.	33.	2.	3.	1.	1.	2.	2.	99.	4.	3.	2.	1.	2.	99.	99.	2.	99.	99.	99.	99.	99.	99.	99.	2.	99.	99.	99.	99.	99.	99.	99.	99.	99.	99.	99.	99.	99.	99.	99.	99.	99.	99.	99.
11	99.	99.	2.	99.	99.	99.	37.	2.	11.	1.	2.	99.	1.	2.	4.	2.	5.	6.	2.	99.	99.	2.	99.	99.	99.	99.	99.	99.	99.	1.	8.	99.	99.	99.	99.	99.	99.	99.	99.	8.	99.	99.	99.	99.	99.	99.	99.	99.	2.
1	99.	99.	4.	99.	99.	99.	37.	2.	12.	1.	3.	99.	99.	99.	4.	2.	3.	6.	1.	1.	99.	2.	99.	99.	99.	99.	99.	99.	99.	1.	1.	99.	99.	99.	99.	99.	99.	99.	99.	1.	99.	99.	99.	99.	99.	99.	99.	99.	1.
2	99.	99.	4.	99.	99.	99.	29.	2.	5.	1.	1.	2.	1.	1.	4.	2.	3.	2.	2.	99.	99.	2.	4.	99.	99.	99.	99.	99.	99.	1.	3.	99.	99.	99.	99.	99.	99.	99.	99.	3.	99.	99.	99.	99.	99.	99.	99.	99.	1.
3	99.	99.	4.	99.	99.	99.	34.	2.	10.	1.	2.	99.	1.	1.	4.	3.	3.	3.	2.	99.	99.	2.	99.	99.	99.	99.	99.	99.	99.	1.	4.	99.	99.	99.	99.	99.	99.	99.	99.	4.	99.	99.	99.	99.	99.	99.	99.	99.	2.
4	99.	99.	4.	99.	99.	99.	45.	2.	10.	2.	3.	99.	99.	99.	2.	2.	3.	10.	1.	1.	99.	2.	99.	99.	99.	99.	99.	99.	99.	1.	3.	99.	99.	99.	99.	99.	99.	99.	99.	3.	99.	99.	99.	99.	99.	99.	99.	99.	1.
5	99.	99.	4.	99.	99.	99.	22.	2.	2.	1.	1.	2.	1.	1.	4.	3.	3.	2.	2.	99.	99.	2.	99.	99.	99.	99.	99.	99.	99.	1.	7.	99.	99.	99.	99.	99.	99.	99.	99.	7.	99.	99.	99.	99.	99.	99.	99.	99.	2.
6	99.	99.	4.	99.	99.	99.	23.	2.	2.	2.	1.	2.	1.	2.	4.	3.	4.	1.	2.	99.	99.	2.	99.	99.	99.	99.	99.	99.	99.	1.	16.	99.	99.	99.	99.	99.	99.	99.	99.	16.	99.	99.	99.	99.	99.	99.	99.	99.	16.
7	99.	99.	4.	99.	99.	99.	19.	2.	7.	1.	1.	2.	1.	2.	4.	2.	5.	1.	2.	99.	99.	2.	99.	99.	99.	99.	99.	99.	99.	1.	8.	99.	99.	99.	99.	99.	99.	99.	99.	8.	99.	99.	99.	99.	99.	99.	99.	99.	2.
8	99.	99.	4.	99.	99.	99.	29.	2.	9.	1.	1.	2.	2.	99.	4.	2.	3.	2.	2.	99.	99.	2.	99.	99.	99.	99.	99.	99.	99.	2.	99.	99.	99.	99.	99.	99.	99.	99.	99.	99.	99.	99.	99.	99.	99.	99.	99.	99.	99.
9	99.	99.	5.	99.	99.	99.	25.	2.	2.	1.	2.	99.	1.	2.	4.	3.	2.	3.	2.	99.	99.	1.	99.	99.	99.	99.	99.	99.	99.	1.	18.	99.	99.	99.	99.	99.	99.	99.	99.	18.	99.	99.	99.	99.	99.	99.	99.	99.	16.
10	99.	99.	4.	99.	99.	99.	29.	2.	12.	1.	1.	2	2.	99.	4.	2.	5.	1.	2.	99.	99.	2.	3.	99.	99.	99.	99.	99.	99.	2.	99.	99.	99.	99.	99.	99.	99.	99.	99.	99.	99.	99.	99.	99.	99.	99.	99.	99.	99.
1	99.	99.	99.	99.	99.	99.	19.	2.	5.	1.	1.	2.	2.	99.	1.	2.	5.	1.	2.	99.	99.	1.	99.	99.	99.	99.	99.	99.	99.	2.	99.	99.	99.	99.	99.	99.	99.	99.	99.	99.	99.	99.	99.	99.	99.	99.	99.	99.	99.
2	99.	99.	99.	99.	99.	99.	20.	2.	8.	1.	1.	2.	2.	99.	3.	3.	5.	1.	2.	99.	99.	1.	99.	99.	99.	99.	99.	99.	99.	2.	99.	99.	99.	99.	99.	99.	99.	99.	99.	99.	99.	99.	99.	99.	99.	99.	99.	99.	99.
3	99.	99.	99.	99.	99.	99.	36.	2.	11.	1.	1.	2.	1.	1.	4.	2.	2.	5.	1.	1.	99.	2.	99.	99.	99.	99.	99.	99.	99.	1.	7.	99.	99.	99.	99.	99.	99.	99.	99.	7.	99.	99.	99.	99.	99.	99.	99.	99.	2.
4	99.	99.	99.	99.	99.	99.	23.	2.	4.	1.	1.	2.	1.	1.	1.	2.	3.	2.	2.	99.	99.	2.	99.	99.	99.	99.	99.	99.	99.	1.	4.	99.	99.	99.	99.	99.	99.	99.	99.	4.	99.	99.	99.	99.	99.	99.	99.	99.	3.
5	99.	99.	99.	99.	99.	99.	46.	2.	7.	2.	3.	99.	99.	99.	3.	4.	5.	2.	2.	99.	99.	2.	99.	99.	99.	99.	99.	99.	99.	1.	1.	99.	99.	99.	99.	99.	99.	99.	99.	1.	99.	99.	99.	99.	99.	99.	99.	99.	1.
6	99.	99.	99.	99.	99.	99.	23.	2.	7.	1.	1.	2.	2.	99.	3.	3.	3.	1.	2.	99.	99.	4.	99.	99.	99.	99.	99.	99.	99.	2.	99.	99.	99.	99.	99.	99.	99.	99.	99.	99.	99.	99.	99.	99.	99.	99.	99.	99.	99.
1	99.	99.	99.	99.	99.	99.	31.	2.	12.	2.	2.	99.	2.	99.	4.	2.	3.	4.	2.	99.	99.	2.	99.	99.	99.	99.	99.	99.	99.	2.	99.	99.	99.	99.	99.	99.	99.	99.	99.	99.	99.	99.	99.	99.	99.	99.	99.	99.	99.
2	99.	99.	99.	99.	99.	99.	26.	2.	10.	1.	2.	99.	1.	2.	4.	2.	5.	2.	2.	99.	99.	2.	99.	99.	99.	99.	99.	99.	99.	1.	8.	99.	99.	99.	99.	99.	99.	99.	99.	8.	99.	99.	99.	99.	99.	99.	99.	99.	18
3	99.	99.	99.	99.	99.	99.	34.	2.	1.	1.	1.	2.	1.	1.	4.	2.	3.	1.	2.	99.	99.	2.	99.	99.	99.	99.	99.	99.	99.	1.	7.	99.	99.	99.	99.	99.	99.	99.	99.	7.	99.	99.	99.	99.	99.	99.	99.	99.	2.
4	99.	99.	99.	99.	99.	99.	18.	2.	99.	99.	1.	2.	2.	99.	4.	1.	5.	99.	2.	99.	99.	2.	99.	99.	99.	99.	99.	99.	99.	2.	99.	99.	99.	99.	99.	99.	99.	99.	99.	99.	99.	99.	99.	99.	99.	99.	99.	99.	99.
5	99.	99.	99.	99.	99.	99.	33.	2.	10.	1.	1.	2.	1.	1.	4.	2.	3.	2.	1.	2.	99.	2.	99.	99.	99.	99.	99.	99.	99.	1.	7.	99.	99.	99.	99.	99.	99.	99.	99.	7.	99.	99.	99.	99.	99.	99.	99.	99.	2.
6	99.	99.	99.	99.	99.	99.	24.	2.	1.	1.	2.	99.	1.	1.	3.	2.	3.	2.	2.	99.	99.	2.	99.	99.	99.	99.	99.	99.	99.	1.	7.	99.	99.	99.	99.	99.	99.	99.	99.	7.	99.	99.	99.	99.	99.	99.	99.	99.	2.
1	99.	99.	4.	99.	99.	99.	28.	2.	10.	1.	2.	99.	1	2	4	2.	3.	2.	2.	99.	99.	1.	99.	99.	99.	99.	99.	99.	99.	1.	18.	99.	99.	99.	99.	99.	99.	99.	99.	18.	99.	99.	99.	99.	99.	99.	99.	99.	16.
2	99.	99.	4.	99.	99.	99.	19.	2.	2.	1.	1.	2.	1.	1.	4	3.	3.	1.	2.	99.	99.	1.	99.	99.	99.	99.	99.	99.	99.	1.	5.	99.	99.	99.	99.	99.	99.	99.	99.	5.	99.	99.	99.	99.	99.	99.	99.	99.	16.
3	99.	99.	4.	99.	99.	99.	25.	2.	8.	1.	1.	2.	1.	1.	4	2.	3.	2.	2.	99.	99.	1.	99.	99.	99.	99.	99.	99.	99.	1.	5.	99.	99.	99.	99.	99.	99.	99.	99.	5.	99.	99.	99.	99.	99.	99.	99.	99.	2.
4	99.	99.	5.	99.	99.	99.	35.	2.	11.	1.	2.	99.	1.	2.	4	3.	3.	5.	1.	1.	99.	1.	99.	99.	99.	99.	99.	99.	99.	1.	17.	18.	99.	99.	99.	99.	99.	99.	99.	17.	18.	99.	99.	99.	99.	99.	99.	99.	17
5	99.	99.	4.	99.	99.	99.	28.	2.	6.	1.	2.	99.	1.	2.	2.	3.	5.	2.	2.	99.	99.	2.	99.	99.	99.	99.	99.	99.	99.	1.	8.	99.	99.	99.	99.	99.	99.	99.	99.	8.	99.	99.	99.	99.	99.	99.	99.	99.	2.
6	99.	99.	5.	99.	99.	99.	40.	2.	7.	2.	2.	99.	1.	1.	1.	2.	5.	2.	2.	99.	99.	2.	99.	99.	99.	99.	99.	99.	99.	1.	7.	99.	99.	99.	99.	99.	99.	99.	99.	7.	99.	99.	99.	99.	99.	99.	99.	99.	2.
7	99.	99.	5.	99.	99.	99.	41.	2.	4.	2.	2.	99.	2.	99.	4.	2.	3.	4.	2.	99.	99.	2.	99.	99.	99.	99.	99.	99.	99.	1.	18.	99.	99.	99.	99.	99.	99.	99.	99.	18.	99.	99.	99.	99.	99.	99.	99.	99.	22
8	99.	99.	5.	99.	99.	99.	39.	2.	6.	1.	3.	99.	99.	99.	1.	2.	3.	5.	2.	99.	99.	2.	99.	99.	99.	99.	99.	99.	99.	1.	1.	99.	99.	99.	99.	99.	99.	99.	99.	1.	99.	99.	99.	99.	99.	99.	99.	99.	1.
9	99.	99.	3.	99.	99.	99.	30.	2.	12.	1.	2.	99.	1.	1.	1.	2.	3.	2.	2.	99.	99.	2.	5.	99.	99.	99.	99.	99.	99.	1.	7.	99.	99.	99.	99.	99.	99.	99.	99.	7.	99.	99.	99.	99.	99.	99.	99.	99.	16.
10	99.	99.	4.	99.	99.	99.	45.	2.	4.	1.	2.	99.	1	2	1.	2.	3.	6.	2.	99.	99.	2.	99.	99.	99.	99.	99.	99.	99.	1.	17.	18.	99.	99.	99.	99.	99.	99.	99.	18.	17.	99.	99.	99.	99.	99.	99.	99.	16.
1	99.	99.	5.	99.	99.	99.	23.	2.	1.	2.	2.	99.	1.	1.	2.	2.	5.	3.	2.	99.	99.	2.	99.	99.	99.	99.	99.	99.	99.	1.	7.	99.	99.	99.	99.	99.	99.	99.	99.	7.	99.	99.	99.	99.	99.	99.	99.	99.	1.
2	99.	99.	2.	99.	99.	99.	38.	2.	9.	1.	2.	99.	1.	1.	2.	2.	3.	4.	2.	99.	99.	1.	99.	99.	99.	99.	99.	99.	99.	1.	7.	99.	99.	99.	99.	99.	99.	99.	99.	7.	99.	99.	99.	99.	99.	99.	99.	99.	16.
3	99.	99.	5.	99.	99.	99.	28.	2.	3.	2.	2.	99.	1.	1.	2.	2.	3.	4.	2.	99.	99.	1.	99.	99.	99.	99.	99.	99.	99.	1.	7.	99.	99.	99.	99.	99.	99.	99.	99.	7.	99.	99.	99.	99.	99.	99.	99.	99.	16.
4	99.	99.	3.	99.	99.	99.	25.	2.	4.	1.	2.	99.	1.	1.	2.	3.	3.	2.	2.	99.	99.	2.	99.	99.	99.	99.	99.	99.	99.	1.	7.	99.	99.	99.	99.	99.	99.	99.	99.	7.	99.	99.	99.	99.	99.	99.	99.	99.	16.
5	99.	99.	5.	99.	99.	99.	29.	2.	5.	1.	2.	99.	1.	1.	2.	3.	5.	2.	2.	99.	99.	2.	99.	99.	99.	99.	99.	99.	99.	1.	7.	99.	99.	99.	99.	99.	99.	99.	99.	7.	99.	99.	99.	99.	99.	99.	99.	99.	2.
6	99.	99.	5.	99.	99.	99.	34.	2.	9.	2.	2.	99.	1.	2.	2.	2.	5.	3.	2.	99.	99.	2.	99.	99.	99.	99.	99.	99.	99.	1.	18.	99.	99.	99.	99.	99.	99.	99.	99.	18.	99.	99.	99.	99.	99.	99.	99.	99.	22
7	99.	99.	5.	99.	99.	99.	27.	2.	12.	1.	2.	99.	1.	2.	2.	2.	5.	2.	1.	99.	1.	2.	99.	99.	99.	99.	99.	99.	99.	1.	18.	99.	99.	99.	99.	99.	99.	99.	99.	18.	99.	99.	99.	99.	99.	99.	99.	99.	16.
8	99.	99.	5.	99.	99.	99.	29.	2.	8.	2.	2.	99.	1	2	2.	3.	6.	1.	2.	99.	99.	5.	99.	99.	99.	99.	99.	99.	99.	1.	18.	99.	99.	99.	99.	99.	99.	99.	99.	18.	99.	99.	99.	99.	99.	99.	99.	99.	19
9	99.	99.	5.	99.	99.	99.	31.	2.	6.	1.	2.	99.	1.	2.	2.	2.	3.	3.	2.	99.	99.	2.	99.	99.	99.	99.	99.	99.	99.	1.	18.	99.	99.	99.	99.	99.	99.	99.	99.	18.	99.	99.	99.	99.	99.	99.	99.	99.	16.
10	99.	99.	5.	99.	99.	99.	27.	2.	3.	2.	2.	99.	1.	2.	2.	2.	6.	1.	2.	99.	99.	2.	99.	99.	99.	99.	99.	99.	99.	1.	18.	99.	99.	99.	99.	99.	99.	99.	99.	18.	99.	99.	99.	99.	99.	99.	99.	99.	16.
1	99.	99.	99.	99.	99.	99.	38.	2.	3.	2.	2.	99.	1.	2.	3.	2.	1.	9.	2.	99.	99.	2.	99.	99.	99.	99.	99.	99.	99.	1.	16.	99.	99.	99.	99.	99.	99.	99.	99.	16.	99.	99.	99.	99.	99.	99.	99.	99.	2.
2	99.	99.	99.	99.	99.	99.	35.	2.	10.	1.	1.	2.	1.	1.	3.	2.	5.	4.	1.	1.	99.	2.	4.	99.	99.	99.	99.	99.	99.	1.	7.	99.	99.	99.	99.	99.	99.	99.	99.	7.	99.	99.	99.	99.	99.	99.	99.	99.	16.
3	99.	99.	99.	99.	99.	99.	45.	2.	14.	1.	3.	99.	99.	99.	3.	2.	3.	5.	1.	3.	99.	4.	99.	99.	99.	99.	99.	99.	99.	1.	1.	99.	99.	99.	99.	99.	99.	99.	99.	1.	99.	99.	99.	99.	99.	99.	99.	99.	1.
4	99.	99.	99.	99.	99.	99.	23.	2.	4.	2.	2.	99.	1.	2.	3.	1.	5.	2.	1.	1.	99.	1.	99.	99.	99.	99.	99.	99.	99.	1.	18.	99.	99.	99.	99.	99.	99.	99.	99.	18.	99.	99.	99.	99.	99.	99.	99.	99.	22
5	99.	99.	99.	99.	99.	99.	38.	2.	11.	2.	3.	99.	99.	99.	3.	2.	3.	6.	2.	99.	99.	2.	99.	99.	99.	99.	99.	99.	99.	1.	1.	99.	99.	99.	99.	99.	99.	99.	99.	1.	99.	99.	99.	99.	99.	99.	99.	99.	2.
6	99.	99.	99.	99.	99.	99.	31.	2.	5.	1.	2.	99.	1.	2.	3.	2.	5.	2.	2.	99.	99.	2.	99.	99.	99.	99.	99.	99.	99.	1.	17.	18.	99.	99.	99.	99.	99.	99.	99.	17.	18.	99.	99.	99.	99.	99.	99.	99.	2.
1	99.	99.	99.	99.	99.	99.	27.	2.	12.	1.	2.	99.	1.	1.	3.	3.	3.	3.	2.	99.	99.	2.	99.	99.	99.	99.	99.	99.	99.	1.	4.	99.	99.	99.	99.	99.	99.	99.	99.	4.	99.	99.	99.	99.	99.	99.	99.	99.	2.
2	99.	99.	99.	99.	99.	99.	20.	2.	11.	1.	1.	2.	1.	1.	3.	3.	5.	1.	2.	99.	99.	2.	4.	99.	99.	99.	99.	99.	99.	1.	7.	99.	99.	99.	99.	99.	99.	99.	99.	7.	99.	99.	99.	99.	99.	99.	99.	99.	16.
3	99.	99.	99.	99.	99.	99.	37.	2.	4.	1.	2.	99.	1.	2.	4.	3.	5.	6.	2.	99.	99.	4.	5.	99.	99.	99.	99.	99.	99.	1.	8.	99.	99.	99.	99.	99.	99.	99.	99.	8.	99.	99.	99.	99.	99.	99.	99.	99.	22
4	99.	99.	99.	99.	99.	99.	46.	2.	5.	1.	2.	99.	1.	1.	3.	2.	2.	5.	2.	99.	99.	1.	99.	99.	99.	99.	99.	99.	99.	1.	4.	99.	99.	99.	99.	99.	99.	99.	99.	4.	99.	99.	99.	99.	99.	99.	99.	99.	2.
5	99.	99.	99.	99.	99.	99.	35.	2.	4.	2.	2.	99.	1.	1.	3.	2.	3.	4.	2.	99.	99.	1.	99.	99.	99.	99.	99.	99.	99.	1.	7.	99.	99.	99.	99.	99.	99.	99.	99.	7.	99.	99.	99.	99.	99.	99.	99.	99.	2.
6	99.	99.	99.	99.	99.	99.	33.	2.	3.	1.	1.	2.	1	2	3.	2.	3.	4.	2.	99.	99.	1.	99.	99.	99.	99.	99.	99.	99.	1.	18.	99.	99.	99.	99.	99.	99.	99.	99.	18.	99.	99.	99.	99.	99.	99.	99.	99.	2.
7	99.	99.	99.	99.	99.	99.	45.	2.	9.	1.	2.	99.	1.	2.	3.	2.	5.	2.	2.	99.	99.	2.	99.	99.	99.	99.	99.	99.	99.	1.	17.	99.	99.	99.	99.	99.	99.	99.	99.	17.	99.	99.	99.	99.	99.	99.	99.	99.	2.
1	99.	99.	5.	99.	99.	99.	35.	2.	4.	1.	2.	99.	1.	2	4	2.	5.	2.	2.	99.	99.	2.	99.	99.	99.	99.	99.	99.	99.	1.	18.	99.	99.	99.	99.	99.	99.	99.	99.	18.	99.	99.	99.	99.	99.	99.	99.	99.	16.
2	99.	99.	5.	99.	99.	99.	34.	2.	4.	1.	2.	99.	1.	2	4.	2.	5.	2.	2.	99.	99.	2.	4.	5.	99.	99.	99.	99.	99.	1.	17.	99.	99.	99.	99.	99.	99.	99.	99.	17.	99.	99.	99.	99.	99.	99.	99.	99.	8.
3	99.	99.	5.	99.	99.	99.	45.	2.	4.	1.	2.	99.	1.	1.	2.	2.	3.	3.	2.	99.	99.	2.	4.	99.	99.	99.	99.	99.	99.	1.	4.	99.	99.	99.	99.	99.	99.	99.	99.	4.	99.	99.	99.	99.	99.	99.	99.	99.	1.
4	99.	99.	5	99.	99.	99.	29.	2.	11.	1.	1.	2.	1.	1.	4.	3.	3.	2.	2.	99.	99.	1.	99.	99.	99.	99.	99.	99.	99.	1.	7.	99.	99.	99.	99.	99.	99.	99.	99.	7.	99.	99.	99.	99.	99.	99.	99.	99.	2.
5	99.	99.	4.	99.	99.	99.	32.	2.	2.	1.	3.	99.	99.	99.	2.	4.	6.	2.	2.	99.	99.	2.	4.	5.	99.	99.	99.	99.	99.	1.	1	99.	99.	99.	99.	99.	99.	99.	99.	1.	99.	99.	99.	99.	99.	99.	99.	99.	16.
6	99.	99.	5.	99.	99.	99.	28.	2.	7.	1.	2.	99.	1.	2	2.	2.	5.	2.	1.	2.	99.	2.	99.	99.	99.	99.	99.	99.	99.	1.	8.	99.	99.	99.	99.	99.	99.	99.	99.	8.	99.	99.	99.	99.	99.	99.	99.	99.	2
7	99.	99.	5.	99.	99.	99.	30.	2.	2.	1.	2.	99.	1.	1.	2.	2.	3.	3.	2.	99.	99.	2.	99.	99.	99.	99.	99.	99.	99.	1.	3.	99.	99.	99.	99.	99.	99.	99.	99.	3.	99.	99.	99.	99.	99.	99.	99.	99.	16.
8	99.	99.	4.	99.	99.	99.	29.	2.	5.	1.	1.	2.	2.	99.	4.	2.	5.	2.	2.	99.	99.	2.	99.	99.	99.	99.	99.	99.	99.	2.	99.	99.	99.	99.	99.	99.	99.	99.	99.	99.	99.	99.	99.	99.	99.	99.	99.	99.	99.
9	99.	99.	3.	99.	99.	99.	29.	2.	7.	1.	2.	99.	1.	1.	3.	2.	3.	2.	1.	1.	99.	2.	99.	99.	99.	99.	99.	99.	99.	1.	3.	99.	99.	99.	99.	99.	99.	99.	99.	3.	99.	99.	99.	99.	99.	99.	99.	99.	16.
10	99.	99.	5.	99.	99.	99.	39.	2.	3.	1.	2.	99.	1.	1.	1.	2.	5.	4.	2.	99.	99.	99.	99.	99.	99.	99.	99.	99.	99.	1.	7.	99.	99.	99.	99.	99.	99.	99.	99.	7.	99.	99.	99.	99.	99.	99.	99.	99.	6.
11	99.	99.	5.	99.	99.	99.	40.	2.	8.	1.	2.	99.	1.	1.	4.	2.	3.	2.	2.	99.	99.	2.	99.	99.	99.	99.	99.	99.	99.	1.	7.	99.	99.	99.	99.	99.	99.	99.	99.	7.	99.	99.	99.	99.	99.	99.	99.	99.	16.
12	99.	99.	5.	99.	99.	99.	32.	2.	10.	2.	1.	2.	2.	99.	2.	2.	2.	3.	1.	1.	99.	2.	99.	99.	99.	99.	99.	99.	99.	2.	99.	99.	99.	99.	99.	99.	99.	99.	99.	99.	99.	99.	99.	99.	99.	99.	99.	99.	99.
1	99.	99.	99.	99.	99.	99.	32.	2.	12.	2.	2.	99.	2.	99.	4.	3.	3.	4.	2.	99.	99.	1.	99.	99.	99.	99.	99.	99.	99.	2.	99.	99.	99.	99.	99.	99.	99.	99.	99.	99.	99.	99.	99.	99.	99.	99.	99.	99.	99.
2	99.	99.	99.	99.	99.	99.	23.	2.	11.	1.	2.	99.	1.	1.	3.	3.	2.	3.	2.	99.	99.	2.	4.	99.	99.	99.	99.	99.	99.	1.	4.	99.	99.	99.	99.	99.	99.	99.	99.	4.	99.	99.	99.	99.	99.	99.	99.	99.	2.
3	99.	99.	99.	99.	99.	99.	22.	2.	3.	2.	1.	99.	1.	2.	4.	3.	2.	2.	2.	99.	99.	2.	99.	99.	99.	99.	99.	99.	99.	1.	16.	99.	99.	99.	99.	99.	99.	99.	99.	16.	99.	99.	99.	99.	99.	99.	99.	99.	2.
4	99.	99.	99.	99.	99.	99.	33.	2.	2.	1.	2.	99.	1.	2.	3.	2.	3.	2.	2.	99.	99.	1.	99.	99.	99.	99.	99.	99.	99.	1.	18.	99.	99.	99.	99.	99.	99.	99.	99.	18.	99.	99.	99.	99.	99.	99.	99.	99.	16.
5	99.	99.	99.	99.	99.	99.	18.	2.	5.	1.	1.	2.	1.	1.	3.	3.	5.	1.	2.	99.	99.	2.	99.	99.	99.	99.	99.	99.	99.	1.	4.	99.	99.	99.	99.	99.	99.	99.	99.	4.	99.	99.	99.	99.	99.	99.	99.	99.	2.
6	99.	99.	99.	99.	99.	99.	39.	2.	9.	1.	2.	99.	1.	1.	4.	2.	5.	2.	1.	1.	99.	2.	99.	99.	99.	99.	99.	99.	99.	1.	7.	99.	99.	99.	99.	99.	99.	99.	99.	7.	99.	99.	99.	99.	99.	99.	99.	99.	2.
7	99.	99.	99.	99.	99.	99.	33.	2.	11.	1.	2.	99.	1.	1.	4.	3.	3.	2.	2.	99.	99.	1.	99.	99.	99.	99.	99.	99.	99.	1.	5.	99.	99.	99.	99.	99.	99.	99.	99.	5.	99.	99.	99.	99.	99.	99.	99.	99.	2.
1	99.	99.	99.	99.	99.	99.	41.	2.	5.	1.	2.	99.	1.	1.	3.	3.	5.	6.	1.	1.	99.	2.	99.	99.	99.	99.	99.	99.	99.	1.	3.	99.	99.	99.	99.	99.	99.	99.	99.	3.	99.	99.	99.	99.	99.	99.	99.	99.	2.
2	99.	99.	99.	99.	99.	99.	19.	2.	7.	1.	1.	2.	1.	1.	3.	3.	3.	1.	2.	99.	99.	1.	99.	99.	99.	99.	99.	99.	99.	1.	4.	99.	99.	99.	99.	99.	99.	99.	99.	4.	99.	99.	99.	99.	99.	99.	99.	99.	2.
3	99.	99.	99.	99.	99.	99.	23.	2.	11.	1.	1.	2.	2.	99.	2.	2.	3.	1.	2.	99.	99.	2.	99.	99.	99.	99.	99.	99.	99.	2.	99.	99.	99.	99.	99.	99.	99.	99.	99.	99.	99.	99.	99.	99.	99.	99.	99.	99.	99.
4	99.	99.	99.	99.	99.	99.	30.	2.	11.	1.	2.	99.	1.	1.	2.	2.	3.	2.	2.	99.	99.	1.	99.	99.	99.	99.	99.	99.	99.	1.	7.	99.	99.	99.	99.	99.	99.	99.	99.	7.	99.	99.	99.	99.	99.	99.	99.	99.	16.
5	99.	99.	99.	99.	99.	99.	28.	2.	11.	2.	2.	99.	2.	99.	2.	3.	3.	3.	2.	99.	99.	1.	99.	99.	99.	99.	99.	99.	99.	2.	99.	99.	99.	99.	99.	99.	99.	99.	99.	99.	99.	99.	99.	99.	99.	99.	99.	99.	99.
6	99.	99.	99.	99.	99.	99.	44.	2.	3.	1.	2.	99.	2.	99.	2.	2.	3.	3.	1.	1.	99.	2.	99.	99.	99.	99.	99.	99.	99.	2.	99.	99.	99.	99.	99.	99.	99.	99.	99.	99.	99.	99.	99.	99.	99.	99.	99.	99.	99.
1	99.	99.	3.	99.	99.	99.	28.	2.	3.	1.	2.	99.	1.	1.	3.	2.	3.	3.	2.	99.	99.	2.	99.	99.	99.	99.	99.	99.	99.	1.	7.	99.	99.	99.	99.	99.	99.	99.	99.	7.	99.	99.	99.	99.	99.	99.	99.	99.	2.
2	99.	99.	5.	99.	99.	99.	35.	2.	11.	1.	2.	99.	1.	2.	3.	2.	5.	3.	2.	99.	99.	4.	99.	99.	99.	99.	99.	99.	99.	1.	18.	99.	99.	99.	99.	99.	99.	99.	99.	18.	99.	99.	99.	99.	99.	99.	99.	99.	16.
3	99.	99.	4.	99.	99.	99.	38.	2.	12.	2.	2.	99.	1.	1.	2.	2.	5.	2.	1.	1.	99.	1.	99.	99.	99.	99.	99.	99.	99.	1.	7.	99.	99.	99.	99.	99.	99.	99.	99.	7.	99.	99.	99.	99.	99.	99.	99.	99.	2.
4	99.	99.	4.	99.	99.	99.	24.	2.	7.	1.	2.	99.	1.	1.	2.	3.	5.	2.	2.	99.	99.	1.	99.	99.	99.	99.	99.	99.	99.	1.	4.	99.	99.	99.	99.	99.	99.	99.	99.	4.	99.	99.	99.	99.	99.	99.	99.	99.	2.
5	99.	99.	4.	99.	99.	99.	21.	2.	1.	2.	1.	2.	1.	1.	4.	2.	3.	1.	2.	99.	99.	1.	99.	99.	99.	99.	99.	99.	99.	1.	7.	99.	99.	99.	99.	99.	99.	99.	99.	7.	99.	99.	99.	99.	99.	99.	99.	99.	2.
6	99.	99.	2.	99.	99.	99.	24.	2.	1.	1.	1.	2.	2.	99.	3.	3.	2.	3.	1.	1.	99.	2.	99.	99.	99.	99.	99.	99.	99.	2.	99.	99.	99.	99.	99.	99.	99.	99.	99.	99.	99.	99.	99.	99.	99.	99.	99.	99.	99.
7	99.	99.	4.	99.	99.	99.	33.	2.	7.	1.	2.	99.	1.	1.	3.	2.	5.	3.	2.	99.	99.	2.	99.	99.	99.	99.	99.	99.	99.	1.	4.	99.	99.	99.	99.	99.	99.	99.	99.	4.	99.	99.	99.	99.	99.	99.	99.	99.	3.
8	99.	99.	4.	99.	99.	99.	42.	2.	8.	1.	2.	99.	2.	99.	4.	3.	2.	2.	2.	99.	99.	1.	99.	99.	99.	99.	99.	99.	99.	2.	99.	99.	99.	99.	99.	99.	99.	99.	99.	99.	99.	99.	99.	99.	99.	99.	99.	99.	99.
9	99.	99.	4.	99.	99.	99.	36.	2.	10.	1.	1.	2.	2.	99.	4.	2.	3.	1.	2.	99.	99.	2.	99.	99.	99.	99.	99.	99.	99.	2.	99.	99.	99.	99.	99.	99.	99.	99.	99.	99.	99.	99.	99.	99.	99.	99.	99.	99.	99.
10	99.	99.	4.	99.	99.	99.	26.	2.	1.	2.	2.	99.	2.	99.	4.	2.	3.	3.	2.	99.	99.	2.	99.	99.	99.	99.	99.	99.	99.	2.	99.	99.	99.	99.	99.	99.	99.	99.	99.	99.	99.	99.	99.	99.	99.	99.	99.	99.	99.
1	99.	99.	99.	99.	99.	99.	21.	2.	1.	1.	2.	99.	2.	99.	2.	3.	4.	2.	2.	99.	99.	1.	99.	99.	99.	99.	99.	99.	99.	2.	99.	99.	99.	99.	99.	99.	99.	99.	99.	99.	99.	99.	99.	99.	99.	99.	99.	99.	99.
2	99.	99.	99.	99.	99.	99.	25.	2.	11.	1.	1.	2.	2.	99.	2.	3.	2.	3.	2.	99.	99.	1.	99.	99.	99.	99.	99.	99.	99.	2.	99.	99.	99.	99.	99.	99.	99.	99.	99.	99.	99.	99.	99.	99.	99.	99.	99.	99.	99.
3	99.	99.	99.	99.	99.	99.	23.	2.	3.	2.	1.	2.	1.	1.	3.	3.	3.	2.	2.	99.	99.	1.	99.	99.	99.	99.	99.	99.	99.	1.	7.	99.	99.	99.	99.	99.	99.	99.	99.	7.	99.	99.	99.	99.	99.	99.	99.	99.	21
4	99.	99.	99.	99.	99.	99.	19.	2.	2.	2.	1.	2.	2.	99.	3.	3.	3.	2.	2.	99.	99.	1.	99.	99.	99.	99.	99.	99.	99.	2.	99.	99.	99.	99.	99.	99.	99.	99.	99.	99.	99.	99.	99.	99.	99.	99.	99.	99.	99.
5	99.	99.	99.	99.	99.	99.	37.	2.	2.	2.	2.	99.	2.	99.	3.	3.	3.	2.	2.	99.	99.	1.	99.	99.	99.	99.	99.	99.	99.	2.	99.	99.	99.	99.	99.	99.	99.	99.	99.	99.	99.	99.	99.	99.	99.	99.	99.	99.	99.
6	99.	99.	99.	99.	99.	99.	37.	2.	9.	1.	2.	99.	1.	1.	3.	2.	3.	5.	2.	99.	99.	2.	99.	99.	99.	99.	99.	99.	99.	1.	7.	99.	99.	99.	99.	99.	99.	99.	99.	7.	99.	99.	99.	99.	99.	99.	99.	99.	2.
7	99.	99.	99.	99.	99.	99.	26.	2.	5.	1.	1.	2.	1.	1.	3.	3.	5.	2.	2.	99.	99.	2.	99.	99.	99.	99.	99.	99.	99.	1.	4.	99.	99.	99.	99.	99.	99.	99.	99.	4.	99.	99.	99.	99.	99.	99.	99.	99.	16.
1	99.	99.	99.	99.	99.	99.	33.	2.	7.	1.	1.	2.	1.	1.	3.	2.	2.	3.	2.	99.	99.	3.	99.	99.	99.	99.	99.	99.	99.	1.	7.	99.	99.	99.	99.	99.	99.	99.	99.	7.	99.	99.	99.	99.	99.	99.	99.	99.	3.
2	99.	99.	99.	99.	99.	99.	25.	2.	2.	1.	2.	99.	1.	1.	4.	2.	3.	3.	2.	99.	99.	1.	99.	99.	99.	99.	99.	99.	99.	1.	7.	99.	99.	99.	99.	99.	99.	99.	99.	7.	99.	99.	99.	99.	99.	99.	99.	99.	2.
3	99.	99.	99.	99.	99.	99.	41.	2.	8.	1.	2.	99.	2.	99.	3.	1.	3.	1.	2.	99.	99.	2.	99.	99.	99.	99.	99.	99.	99.	2.	99.	99.	99.	99.	99.	99.	99.	99.	99.	99.	99.	99.	99.	99.	99.	99.	99.	99.	99.
4	99.	99.	99.	99.	99.	99.	28.	2.	6.	1.	1.	2.	1.	2.	3.	3.	5.	1.	2.	99.	99.	1.	99.	99.	99.	99.	99.	99.	99.	1.	17.	18.	99.	99.	99.	99.	99.	99.	99.	17	18.	99.	99.	99.	99.	99.	99.	99.	16.
5	99.	99.	99.	99.	99.	99.	33.	2.	5.	1.	2.	99.	1.	1.	2.	2.	4.	5.	2.	99.	99.	2.	99.	99.	99.	99.	99.	99.	99.	1.	5.	99.	99.	99.	99.	99.	99.	99.	99.	5.	99.	99.	99.	99.	99.	99.	99.	99.	2.
6	99.	99.	99.	99.	99.	99.	18.	2.	2.	2.	1.	2.	2.	99	3.	2.	4.	5.	2.	99.	99.	2.	99.	99.	99.	99.	99.	99.	99.	2.	99.	99.	99.	99.	99.	99.	99.	99.	99.	99.	99.	99.	99.	99.	99.	99.	99.	99.	99.
1	99.	99.	5.	99.	99.	99.	42.	2.	8.	1.	2.	99.	1.	1.	1.	2.	3.	4.	1.	1.	99.	2.	99.	99.	99.	99.	99.	99.	99.	1.	7.	99.	99.	99.	99.	99.	99.	99.	99.	7.	99.	99.	99.	99.	99.	99.	99.	99.	2.
2	99.	99.	5.	99.	99.	99.	38.	2.	4.	1.	1.	2.	1.	2	1.	2.	3.	3.	1.	99.	1.	2.	4.	99.	99.	99.	99.	99.	99.	1.	18.	99.	99.	99.	99.	99.	99.	99.	99.	18.	99.	99.	99.	99.	99.	99.	99.	99.	16.
3	99.	99.	4.	99.	99.	99.	29.	2.	12.	1.	1.	2.	1.	1.	1.	3.	3.	3.	1.	1.	99.	2.	4.	99.	99.	99.	99.	99.	99.	1.	4.	99.	99.	99.	99.	99.	99.	99.	99.	4.	99.	99.	99.	99.	99.	99.	99.	99.	2.
4	99.	99.	4.	99.	99.	99.	31.	2.	9.	1.	1.	2.	1.	1.	1.	2.	3.	4.	1.	1.	99.	1.	99.	99.	99.	99.	99.	99.	99.	1.	5.	99.	99.	99.	99.	99.	99.	99.	99.	5.	99.	99.	99.	99.	99.	99.	99.	99.	2.
5	99.	99.	4.	99.	99.	99.	39.	2.	1.	1.	2.	99.	1.	2.	1.	2.	3.	6.	2.	99.	99.	1.	99.	99.	99.	99.	99.	99.	99.	1.	19	99.	99.	99.	99.	99.	99.	99.	99.	19	99.	99.	99.	99.	99.	99.	99.	99.	20
6	99.	99.	5	99.	99.	99.	36.	2.	4.	1.	2.	99.	1.	1.	1.	2.	5.	2.	1.	1.	99.	1.	99.	99.	99.	99.	99.	99.	99.	1.	4.	99.	99.	99.	99.	99.	99.	99.	99.	4.	99.	99.	99.	99.	99.	99.	99.	99.	2.
7	99.	99.	4.	99.	99.	99.	42.	2.	2.	1.	2.	99.	2.	99.	1.	2.	2.	4.	2.	99.	99.	2.	99.	99.	99.	99.	99.	99.	99.	2.	99.	99.	99.	99.	99.	99.	99.	99.	99.	99.	99.	99.	99.	99.	99.	99.	99.	99.	99.
8	99.	99.	4.	99.	99.	99.	47.	2.	2.	1.	2.	99.	1.	1.	1.	3.	2.	6.	2.	99.	99.	2	99.	99.	99.	99.	99.	99.	99.	1.	7.	99.	99.	99.	99.	99.	99.	99.	99.	7.	99.	99.	99.	99.	99.	99.	99.	99.	2.
9	99.	99.	2.	99.	99.	99.	37.	2.	3.	2.	1.	2.	1.	1.	1.	2.	5.	3.	1.	2.	99.	2.	99.	99.	99.	99.	99.	99.	99.	1.	3.	99.	99.	99.	99.	99.	99.	99.	99.	3.	99.	99.	99.	99.	99.	99.	99.	99.	1.
10	99.	99.	4.	99.	99.	99.	23.	2.	9.	1.	1.	2.	1.	2.	1.	3.	3.	1.	1.	1.	99.	2.	99.	99.	99.	99.	99.	99.	99.	1.	18.	99.	99.	99.	99.	99.	99.	99.	99.	18.	99.	99.	99.	99.	99.	99.	99.	99.	16.
11	99.	99.	4.	99.	99.	99.	39.	2.	7.	1.	2.	99.	2.	99.	1.	2.	5.	1.	2.	99.	99.	2	99.	99.	99.	99.	99.	99.	99.	2.	99.	99.	99.	99.	99.	99.	99.	99.	99.	99.	99.	99.	99.	99.	99.	99.	99.	99.	99.
1	99.	99.	4.	99.	99.	99.	44.	2.	4.	1.	2.	99.	1.	1.	3.	2.	2.	9.	1.	1.	99.	2.	99.	99.	99.	99.	99.	99.	99.	1.	7.	99.	99.	99.	99.	99.	99.	99.	99.	7.	99.	99.	99.	99.	99.	99.	99.	99.	3.
2	99.	99.	4.	99.	99.	99.	34.	2.	8.	1.	2.	99.	2.	99.	2.	2.	4.	6.	1.	1.	99.	1.	99.	99.	99.	99.	99.	99.	99.	2.	99.	99.	99.	99.	99.	99.	99.	99.	99.	99.	99.	99.	99.	99.	99.	99.	99.	99.	99.
3	99.	99.	4.	99.	99.	99.	27.	2.	11.	1.	1.	2.	1.	1.	3.	3.	3.	3.	1.	1.	99.	1.	99.	99.	99.	99.	99.	99.	99.	1.	7.	99.	99.	99.	99.	99.	99.	99.	99.	7.	99.	99.	99.	99.	99.	99.	99.	99.	3.
4	99.	99.	4.	99.	99.	99.	35.	2.	10.	1.	2.	99.	1.	1.	3.	3.	2.	6.	2.	99.	99.	2.	99.	99.	99.	99.	99.	99.	99.	1.	4.	99.	99.	99.	99.	99.	99.	99.	99.	4.	99.	99.	99.	99.	99.	99.	99.	99.	16.
5	99.	99.	5.	99.	99.	99.	27.	2.	99.	99.	1.	2.	2.	99.	2.	2.	3.	99.	2.	99.	99.	2.	99.	99.	99.	99.	99.	99.	99.	2.	99.	99.	99.	99.	99.	99.	99.	99.	99.	99.	99.	99.	99.	99.	99.	99.	99.	99.	99.
6	99.	99.	4.	99.	99.	99.	19.	2.	5.	1.	1.	2.	1.	1.	3.	3.	3.	1.	2.	99.	99.	1.	99.	99.	99.	99.	99.	99.	99.	1.	3.	99.	99.	99.	99.	99.	99.	99.	99.	3.	99.	99.	99.	99.	99.	99.	99.	99.	16.
7	99.	99.	4.	99.	99.	99.	20.	2.	7.	1.	1.	2.	1.	1.	3.	2.	5.	1.	2.	99.	99.	1.	99.	99.	99.	99.	99.	99.	99.	1.	4.	99.	99.	99.	99.	99.	99.	99.	99.	4.	99.	99.	99.	99.	99.	99.	99.	99.	2.
8	99.	99.	5.	99.	99.	99.	23.	2.	99.	99.	1.	2.	2.	99.	3.	4.	3.	99.	2.	99.	99.	2.	4.	99.	99.	99.	99.	99.	99.	2.	99.	99.	99.	99.	99.	99.	99.	99.	99.	99.	99.	99.	99.	99.	99.	99.	99.	99.	99.
9	99.	99.	4.	99.	99.	99.	19.	2.	10.	1.	2.	99.	2.	99.	4.	3.	2.	1.	2.	99.	99.	1.	99.	99.	99.	99.	99.	99.	99.	2.	99.	99.	99.	99.	99.	99.	99.	99.	99.	99.	99.	99.	99.	99.	99.	99.	99.	99.	99.
10	99.	99.	4.	99.	99.	99.	25.	2.	12.	2.	1.	2.	2.	99.	3.	3.	2.	4.	2.	99.	99.	1.	99.	99.	99.	99.	99.	99.	99.	2.	99.	99.	99.	99.	99.	99.	99.	99.	99.	99.	99.	99.	99.	99.	99.	99.	99.	99.	99.
1	99.	99.	99.	99.	99.	99.	20.	2.	99.	99.	1.	2.	2.	99.	3.	4.	5.	99.	2.	99.	99.	2.	99.	99.	99.	99.	99.	99.	99.	2.	99.	99.	99.	99.	99.	99.	99.	99.	99.	99.	99.	99.	99.	99.	99.	99.	99.	99.	99.
2	99.	99.	99.	99.	99.	99.	42.	2.	5.	1.	2.	99.	1.	1.	3.	2.	5.	3.	1.	1.	99.	4.	99.	99.	99.	99.	99.	99.	99.	1.	4.	99.	99.	99.	99.	99.	99.	99.	99.	4.	99.	99.	99.	99.	99.	99.	99.	99.	8
3	99.	99.	99.	99.	99.	99.	20.	2.	12.	1.	1.	2.	1.	1.	3.	3.	5.	1.	2.	99.	99.	2.	99.	99.	99.	99.	99.	99.	99.	1.	4.	99.	99.	99.	99.	99.	99.	99.	99.	4.	99.	99.	99.	99.	99.	99.	99.	99.	2.
4	99.	99.	99.	99.	99.	99.	30.	2.	5.	1.	1.	2.	1.	1.	3.	2.	5.	2.	2.	99.	99.	2.	99.	99.	99.	99.	99.	99.	99.	1.	7.	99.	99.	99.	99.	99.	99.	99.	99.	7.	99.	99.	99.	99.	99.	99.	99.	99.	3.
5	99.	99.	99.	99.	99.	99.	40.	2.	1.	1.	1.	2.	2.	99.	3.	3.	3.	4.	2.	99.	99.	2.	99.	99.	99.	99.	99.	99.	99.	2.	99.	99.	99.	99.	99.	99.	99.	99.	99.	99.	99.	99.	99.	99.	99.	99.	99.	99.	99.
6	99.	99.	99.	99.	99.	99.	28.	2.	7.	2.	1.	2.	2.	99.	3.	2.	3.	2.	1.	3.	99.	2.	99.	99.	99.	99.	99.	99.	99.	2.	99.	99.	99.	99.	99.	99.	99.	99.	99.	99.	99.	99.	99.	99.	99.	99.	99.	99.	99.
1	99.	99.	99.	99.	99.	99.	26.	2.	10.	1.	1.	2.	1.	1.	4.	2.	5.	1.	2.	99.	99.	2.	99.	99.	99.	99.	99.	99.	99.	1.	4.	99.	99.	99.	99.	99.	99.	99.	99.	4.	99.	99.	99.	99.	99.	99.	99.	99.	18
2	99.	99.	99.	99.	99.	99.	27.	2.	6.	1.	1.	2.	1.	1.	4.	2.	5.	1.	2.	99.	99.	2.	99.	99.	99.	99.	99.	99.	99.	1.	4.	99.	99.	99.	99.	99.	99.	99.	99.	4.	99.	99.	99.	99.	99.	99.	99.	99.	2.
3	99.	99.	99.	99.	99.	99.	21.	2.	12.	1.	1	2.	2.	99.	4.	3.	5.	1.	2.	99.	99.	2.	99.	99.	99.	99.	99.	99.	99.	2.	99.	99.	99.	99.	99.	99.	99.	99.	99.	99.	99.	99.	99.	99.	99.	99.	99.	99.	99.
4	99.	99.	99.	99.	99.	99.	24.	2.	12.	1.	1.	2.	2.	99.	2.	4.	5.	3.	2.	99.	99.	2.	99.	99.	99.	99.	99.	99.	99.	2.	99.	99.	99.	99.	99.	99.	99.	99.	99.	99.	99.	99.	99.	99.	99.	99.	99.	99.	99.
5	99.	99.	99.	99.	99.	99.	21.	2.	4.	1.	2.	99.	2.	99.	4.	2.	3.	2.	2.	99.	99.	2.	99.	99.	99.	99.	99.	99.	99.	2.	99.	99.	99.	99.	99.	99.	99.	99.	99.	99.	99.	99.	99.	99.	99.	99.	99.	99.	99.
6	99.	99.	99.	99.	99.	99.	25.	2.	10.	1.	2.	99.	1.	1.	4.	2.	3.	2.	1.	1.	99.	1.	99.	99.	99.	99.	99.	99.	99.	1.	4.	99.	99.	99.	99.	99.	99.	99.	99.	4.	99.	99.	99.	99.	99.	99.	99.	99.	21
1	99.	99.	1.	99.	99.	99.	19.	2.	9	1.	1.	2.	1.	1.	3.	3.	3.	1.	2.	99.	99.	1.	99.	99.	99.	99.	99.	99.	99.	1.	5.	99.	99.	99.	99.	99.	99.	99.	99.	5.	99.	99.	99.	99.	99.	99.	99.	99.	2.
2	99.	99.	1.	99.	99.	99.	35.	2.	3.	2.	2.	99.	1.	1.	3.	3.	5.	2.	2.	99.	99.	2.	99.	99.	99.	99.	99.	99.	99.	1.	3.	99.	99.	99.	99.	99.	99.	99.	99.	3.	99.	99.	99.	99.	99.	99.	99.	99.	1.
3	99.	99.	5.	99.	99.	99.	41.	2.	8.	1.	2.	99.	1.	1.	3.	2.	3.	3.	2.	99.	99.	2.	99.	99.	99.	99.	99.	99.	99.	1.	3.	99.	99.	99.	99.	99.	99.	99.	99.	3.	99.	99.	99.	99.	99.	99.	99.	99.	2.
4	99.	99.	4.	99.	99.	99.	19.	2.	2.	1.	2.	99.	2.	2.	3.	3.	2.	2.	2.	99.	99.	1.	99.	99.	99.	99.	99.	99.	99.	2.	99.	99.	99.	99.	99.	99.	99.	99.	99.	99.	99.	99.	99.	99.	99.	99.	99.	99.	99.
5	99.	99.	4.	99.	99.	99.	25.	2.	7.	1.	2.	99.	1.	2.	3.	2.	3.	4.	2.	99.	99.	2.	99.	99.	99.	99.	99.	99.	99.	1.	17.	99.	99.	99.	99.	99.	99.	99.	99.	17.	99.	99.	99.	99.	99.	99.	99.	99.	15.
6	99.	99.	4.	99.	99.	99.	33.	2.	6.	1.	2.	99.	2.	99.	3.	3.	5.	1.	1.	1.	99.	2.	4.	99.	99.	99.	99.	99.	99.	2.	99.	99.	99.	99.	99.	99.	99.	99.	99.	99.	99.	99.	99.	99.	99.	99.	99.	99.	99.
7	99.	99.	4.	99.	99.	99.	28.	2.	7.	1.	2.	99.	1.	1.	3.	2.	3.	1.	1.	2.	99.	2.	99.	99.	99.	99.	99.	99.	99.	1.	7.	99.	99.	99.	99.	99.	99.	99.	99.	7.	99.	99.	99.	99.	99.	99.	99.	99.	2.
8	99.	99.	4.	99.	99.	99.	28.	2.	4.	1.	1.	2.	2.	99.	3.	3.	5.	1.	2.	99.	99.	2.	99.	99.	99.	99.	99.	99.	99.	2.	99.	99.	99.	99.	99.	99.	99.	99.	99.	99.	99.	99.	99.	99.	99.	99.	99.	99.	99.
9	99.	99.	4.	99.	99.	99.	20.	2.	1.	2.	2.	99.	2.	99.	3.	3.	2.	5.	2.	99.	99.	2.	99.	99.	99.	99.	99.	99.	99.	2.	99.	99.	99.	99.	99.	99.	99.	99.	99.	99.	99.	99.	99.	99.	99.	99.	99.	99.	99.
10	99.	99.	4.	99.	99.	99.	20.	2.	10.	1.	1.	2.	1.	1.	3.	3.	2.	1.	1.	1.	99.	2.	99.	99.	99.	99.	99.	99.	99.	1.	7.	99.	99.	99.	99.	99.	99.	99.	99.	7.	99.	99.	99.	99.	99.	99.	99.	99.	2.
1	99.	99.	4.	99.	99.	99.	32.	2.	4.	2.	2.	99.	1.	1.	1.	2.	3.	5.	2.	99.	99.	2.	99.	99.	99.	99.	99.	99.	99.	1.	3.	99.	99.	99.	99.	99.	99.	99.	99.	3.	99.	99.	99.	99.	99.	99.	99.	99.	6.
2	99.	99.	3.	99.	99.	99.	35.	2.	2.	2.	2.	99.	1.	1.	1.	2.	3.	8.	2.	99.	99.	2.	99.	99.	99.	99.	99.	99.	99.	1.	3.	99.	99.	99.	99.	99.	99.	99.	99.	3.	99.	99.	99.	99.	99.	99.	99.	99.	2.
3	99.	99.	3.	99.	99.	99.	25.	2.	3.	1.	2.	99.	1.	1.	1.	3.	2.	3.	2.	99.	99.	1.	99.	99.	99.	99.	99.	99.	99.	1.	3.	99.	99.	99.	99.	99.	99.	99.	99.	3.	99.	99.	99.	99.	99.	99.	99.	99.	1.
4	99.	99.	3.	99.	99.	99.	24.	2.	12.	1.	2.	99.	1.	1.	1.	3.	3.	4.	2.	99.	99.	1.	99.	99.	99.	99.	99.	99.	99.	1.	3.	99.	99.	99.	99.	99.	99.	99.	99.	3.	99.	99.	99.	99.	99.	99.	99.	99.	1.
5	99.	99.	4.	99.	99.	99.	23.	2.	5.	1.	2.	99.	1.	1.	4.	2.	5.	2.	2.	99.	99.	2.	4.	99.	99.	99.	99.	99.	99.	1.	3.	99.	99.	99.	99.	99.	99.	99.	99.	3.	99.	99.	99.	99.	99.	99.	99.	99.	6.
6	99.	99.	5.	99.	99.	99.	31.	2.	7	1.	2.	99.	2.	99.	4.	3.	3.	3.	2.	99.	99.	2.	99.	99.	99.	99.	99.	99.	99.	2.	99.	99.	99.	99.	99.	99.	99.	99.	99.	99.	99.	99.	99.	99.	99.	99.	99.	99.	99.
7	99.	99.	4.	99.	99.	99.	37.	2.	4.	1.	1.	2.	2.	99.	1.	2.	5.	2.	2.	99.	99.	1.	4.	99.	99.	99.	99.	99.	99.	2.	99.	99.	99.	99.	99.	99.	99.	99.	99.	99.	99.	99.	99.	99.	99.	99.	99.	99.	99.
8	99.	99.	4.	99.	99.	99.	30.	2.	4.	1.	1.	2.	2.	99.	1.	2.	5.	3.	2.	99.	99.	2.	4.	99.	99.	99.	99.	99.	99.	2.	99.	99.	99.	99.	99.	99.	99.	99.	99.	99.	99.	99.	99.	99.	99.	99.	99.	99.	99.
9	99.	99.	3.	99.	99.	99.	18.	2.	3.	2.	1.	2.	2.	99.	4.	3.	3.	1.	2.	99.	99.	2.	99.	99.	99.	99.	99.	99.	99.	2.	99.	99.	99.	99.	99.	99.	99.	99.	99.	99.	99.	99.	99.	99.	99.	99.	99.	99.	99.
10	99.	99.	4.	99.	99.	99.	29.	2.	1.	1.	1.	2.	2.	99.	1.	2.	3.	3.	1.	1.	99.	2.	4.	99.	99.	99.	99.	99.	99.	2.	99.	99.	99.	99.	99.	99.	99.	99.	99.	99.	99.	99.	99.	99.	99.	99.	99.	99.	99.
1	99.	99.	99.	99.	99.	99.	28.	2	11.	1.	2.	99.	1.	1.	3.	2.	3.	5.	1.	2.	99.	1.	99.	99.	99.	99.	99.	99.	99.	1.	3.	99.	99.	99.	99.	99.	99.	99.	99.	3.	99.	99.	99.	99.	99.	99.	99.	99.	2.
2	99.	99.	99.	99.	99.	99.	29.	2	6.	1.	1.	2.	2.	99.	3.	2.	5.	2.	1.	1.	99.	2.	99.	99.	99.	99.	99.	99.	99.	2.	99.	99.	99.	99.	99.	99.	99.	99.	99.	99.	99.	99.	99.	99.	99.	99.	99.	99.	99.
3	99.	99.	99.	99.	99.	99.	26.	2.	12.	1.	2.	99.	1.	1.	3.	3.	5.	2.	2.	99.	99.	5.	2.	99.	99.	99.	99.	99.	99.	1.	7.	99.	99.	99.	99.	99.	99.	99.	99.	7.	99.	99.	99.	99.	99.	99.	99.	99.	2.
4	99.	99.	99.	99.	99.	99.	23.	2.	3.	1.	2.	99.	2.	99.	3.	3.	3.	2.	2.	99.	99.	1.	99.	99.	99.	99.	99.	99.	99.	2.	99.	99.	99.	99.	99.	99.	99.	99.	99.	99.	99.	99.	99.	99.	99.	99.	99.	99.	99.
5	99.	99.	99.	99.	99.	99.	26.	2.	3.	1.	2.	99.	1.	1.	3.	2.	3.	3.	2.	99.	99.	1.	99.	99.	99.	99.	99.	99.	99.	1.	3.	99.	99.	99.	99.	99.	99.	99.	99.	3.	99.	99.	99.	99.	99.	99.	99.	99.	2.
6	99.	99.	99.	99.	99.	99.	28.	2.	3.	1.	2.	99.	1.	1.	3.	2.	5.	3.	1.	1.	99.	2.	99.	99.	99.	99.	99.	99.	99.	1.	6.	99.	99.	99.	99.	99.	99.	99.	99.	6.	99.	99.	99.	99.	99.	99.	99.	99.	2.
7	99.	99.	99.	99.	99.	99.	18.	2.	3.	1.	1.	2.	1.	1.	3.	3.	5.	1.	2.	99.	99.	2.	99.	99.	99.	99.	99.	99.	99.	1.	3.	99.	99.	99.	99.	99.	99.	99.	99.	3.	99.	99.	99.	99.	99.	99.	99.	99.	1.
8	99.	99.	99.	99.	99.	99.	23.	2.	12.	2.	1.	2.	1.	1.	3.	3.	5.	2.	2.	99.	99.	1.	99.	99.	99.	99.	99.	99.	99.	1.	3.	99.	99.	99.	99.	99.	99.	99.	99.	3.	99.	99.	99.	99.	99.	99.	99.	99.	1.
9	99.	99.	99.	99.	99.	99.	24.	2.	2.	2.	1.	2.	2.	99.	3.	3.	3.	1.	2.	99.	99.	2.	99.	99.	99.	99.	99.	99.	99.	2.	99.	99.	99.	99.	99.	99.	99.	99.	99.	99.	99.	99.	99.	99.	99.	99.	99.	99.	99.
1	99.	99.	99.	99.	99.	99.	24.	2.	12.	1.	2.	99.	1.	1.	3.	3.	3.	2.	2.	99.	99.	1.	99.	99.	99.	99.	99.	99.	99.	1.	3.	99.	99.	99.	99.	99.	99.	99.	99.	3.	99.	99.	99.	99.	99.	99.	99.	99.	1.
2	99.	99.	99.	99.	99.	99.	44.	2.	10.	1.	2.	99.	1.	1.	3.	2.	3.	6.	2.	99.	99.	2	99.	99.	99.	99.	99.	99.	99.	1.	3.	99.	99.	99.	99.	99.	99.	99.	99.	3.	99.	99.	99.	99.	99.	99.	99.	99.	1.
3	99.	99.	99.	99.	99.	99.	26.	2.	8.	1.	2.	99.	2.	99.	3.	2.	2.	3.	2.	99.	99.	1.	99.	99.	99.	99.	99.	99.	99.	2.	99.	99.	99.	99.	99.	99.	99.	99.	99.	99.	99.	99.	99.	99.	99.	99.	99.	99.	99.
4	99.	99.	99.	99.	99.	99.	28.	2.	7.	1.	1.	2.	1.	1.	3.	2.	5.	1.	2.	99.	99.	2.	4.	99.	99.	99.	99.	99.	99.	1.	5.	99.	99.	99.	99.	99.	99.	99.	99.	5.	99.	99.	99.	99.	99.	99.	99.	99.	2.
5	99.	99.	99.	99.	99.	99.	24.	2.	1.	1.	1.	2.	1.	1.	3.	2.	3.	2.	2.	99.	99.	2.	4.	99.	99.	99.	99.	99.	99.	1.	7.	99.	99.	99.	99.	99.	99.	99.	99.	7.	99.	99.	99.	99.	99.	99.	99.	99.	2.
6	99.	99.	99.	99.	99.	99.	28.	2.	9.	1.	2.	99.	2.	99.	3.	2.	4.	2.	2.	99.	99.	2.	99.	99.	99.	99.	99.	99.	99.	2.	99.	99.	99.	99.	99.	99.	99.	99.	99.	99.	99.	99.	99.	99.	99.	99.	99.	99.	99.
7	99.	99.	99.	99.	99.	99.	30.	2.	1.	1.	1.	2.	2.	99.	3.	2.	3.	4.	2.	99.	99.	1.	99.	99.	99.	99.	99.	99.	99.	2.	99.	99.	99.	99.	99.	99.	99.	99.	99.	99.	99.	99.	99.	99.	99.	99.	99.	99.	99.
1	99.	99.	5.	99.	99.	99.	32.	2.	12.	1.	1.	2.	1.	1.	2.	3.	3.	2.	2.	99.	99.	2.	99.	99.	99.	99.	99.	99.	99.	1.	7.	99.	99.	99.	99.	99.	99.	99.	99.	7.	99.	99.	99.	99.	99.	99.	99.	99.	2.
2	99.	99.	5.	99.	99.	99.	28.	2.	6.	1.	2.	99.	1.	1.	4.	2.	3.	3.	2.	99.	99.	2.	99.	99.	99.	99.	99.	99.	99.	1.	5.	99.	99.	99.	99.	99.	99.	99.	99.	5.	99.	99.	99.	99.	99.	99.	99.	99.	2.
3	99.	99.	5.	99.	99.	99.	43.	2.	2.	1.	2.	99.	2.	99.	4.	2.	5.	7.	2.	99.	99.	2.	99.	99.	99.	99.	99.	99.	99.	2.	99.	99.	99.	99.	99.	99.	99.	99.	99.	99.	99.	99.	99.	99.	99.	99.	99.	99.	99.
4	99.	99.	5.	99.	99.	99.	42.	2.	8.	1.	3.	99.	99.	99.	4.	2.	3.	4.	1.	1.	99.	2.	99.	99.	99.	99.	99.	99.	99.	1.	1.	99.	99.	99.	99.	99.	99.	99.	99.	1.	99.	99.	99.	99.	99.	99.	99.	99.	1.
5	99.	99.	4.	99.	99.	99.	20.	2.	12.	1.	1.	2.	2.	99.	4.	3.	4.	2.	1.	1.	99.	2.	99.	99.	99.	99.	99.	99.	99.	2.	99.	99.	99.	99.	99.	99.	99.	99.	99.	99.	99.	99.	99.	99.	99.	99.	99.	99.	99.
6	99.	99.	5.	99.	99.	99.	30.	2.	10.	1.	1.	2.	2.	99.	4.	4.	5.	1.	2.	99.	99.	2.	99.	99.	99.	99.	99.	99.	99.	2.	99.	99.	99.	99.	99.	99.	99.	99.	99.	99.	99.	99.	99.	99.	99.	99.	99.	99.	99.
7	99.	99.	5.	99.	99.	99.	43.	2.	6.	1.	1.	2.	1.	1.	2.	2.	4.	1.	2.	99.	99.	2.	99.	99.	99.	99.	99.	99.	99.	1.	4.	99.	99.	99.	99.	99.	99.	99.	99.	4.	99.	99.	99.	99.	99.	99.	99.	99.	1.
8	99.	99.	4.	99.	99.	99.	35.	2.	7.	1.	1.	2.	1.	2.	4.	3.	2.	1.	2.	99.	99.	2.	99.	99.	99.	99.	99.	99.	99.	1.	8.	99.	99.	99.	99.	99.	99.	99.	99.	8.	99.	99.	99.	99.	99.	99.	99.	99.	2.
9	99.	99.	5.	99.	99.	99.	39.	2.	8.	1.	2.	99	1.	2.	4.	4.	2.	3.	1.	1.	99.	2.	99.	99.	99.	99.	99.	99.	99.	1.	8.	99.	99.	99.	99.	99.	99.	99.	99.	8.	99.	99.	99.	99.	99.	99.	99.	99.	18
10	99.	99.	5.	99.	99.	99.	31.	2.	7.	1.	3.	99.	99.	99.	4.	3.	3.	3.	2.	99.	99.	2.	99.	99.	99.	99.	99.	99.	99.	1.	1.	99.	99.	99.	99.	99.	99.	99.	99.	1.	99.	99.	99.	99.	99.	99.	99.	99.	16.
1	99.	99.	5.	99.	99.	99.	44.	2.	11.	1.	2.	99.	2.	99.	3.	2.	3.	3.	2.	99.	99.	2.	99.	99.	99.	99.	99.	99.	99.	2.	99.	99.	99.	99.	99.	99.	99.	99.	99.	99.	99.	99.	99.	99.	99.	99.	99.	99.	99.
2	99.	99.	4.	99.	99.	99.	32.	2.	7.	1.	1.	2.	2.	99.	1.	3.	3.	4.	2.	99.	99.	2.	99.	99.	99.	99.	99.	99.	99.	2.	99.	99.	99.	99.	99.	99.	99.	99.	99.	99.	99.	99.	99.	99.	99.	99.	99.	99.	99.
3	99.	99.	5.	99.	99.	99.	33.	2.	11.	1.	2.	99.	2.	99.	3.	2.	3.	2.	2.	99.	99.	2.	99.	99.	99.	99.	99.	99.	99.	2.	99.	99.	99.	99.	99.	99.	99.	99.	99.	99.	99.	99.	99.	99.	99.	99.	99.	99.	99.
4	99.	99.	5.	99.	99.	99.	23.	2.	12.	1.	1.	2.	1.	1.	3.	3.	3.	2.	2.	99.	99.	2.	99.	99.	99.	99.	99.	99.	99.	1.	7.	99.	99.	99.	99.	99.	99.	99.	99.	7.	99.	99.	99.	99.	99.	99.	99.	99.	2.
5	99.	99.	5.	99.	99.	99.	27.	2.	1.	1.	2.	99.	1.	1.	3.	2.	5.	3.	2.	99.	99.	2.	99.	99.	99.	99.	99.	99.	99.	1.	7.	99.	99.	99.	99.	99.	99.	99.	99.	7.	99.	99.	99.	99.	99.	99.	99.	99.	2.
6	99.	99.	3.	99.	99.	99.	48.	2.	8.	1.	2.	99.	2.	99.	2.	2.	3.	4.	2.	99.	99.	2.	99.	99.	99.	99.	99.	99.	99.	2.	99.	99.	99.	99.	99.	99.	99.	99.	99.	99.	99.	99.	99.	99.	99.	99.	99.	99.	99.
7	99.	99.	4.	99.	99.	99.	38.	2.	8.	1.	2.	99.	1.	1.	3.	2.	3.	4.	2.	99.	99.	2.	99.	99.	99.	99.	99.	99.	99.	1.	7.	99.	99.	99.	99.	99.	99.	99.	99.	7.	99.	99.	99.	99.	99.	99.	99.	99.	2.
8	99.	99.	5.	99.	99.	99.	47.	2.	1.	1.	2.	99.	2.	99.	3.	2.	2.	5.	2.	99.	99.	1.	99.	99.	99.	99.	99.	99.	99.	2.	99.	99.	99.	99.	99.	99.	99.	99.	99.	99.	99.	99.	99.	99.	99.	99.	99.	99.	99.
9	99.	99.	5.	99.	99.	99.	40.	2.	6.	1.	2.	99.	1.	1.	2.	2.	5.	2.	2.	99.	99.	2.	99.	99.	99.	99.	99.	99.	99.	1.	3.	99.	99.	99.	99.	99.	99.	99.	99.	3.	99.	99.	99.	99.	99.	99.	99.	99.	2.
10	99.	99.	3.	99.	99.	99.	40.	2.	9.	1.	1.	2.	2.	99.	3.	2.	3.	1.	99.	3.	99.	2.	99.	99.	99.	99.	99.	99.	99.	2.	99.	99.	99.	99.	99.	99.	99.	99.	99.	99.	99.	99.	99.	99.	99.	99.	99.	99.	99.
11	99.	99.	5.	99.	99.	99.	40.	2.	2.	1.	3.	99.	99.	99.	3.	2.	3.	3.	2.	99.	99.	2.	99.	99.	99.	99.	99.	99.	99.	1.	1.	99.	99.	99.	99.	99.	99.	99.	99.	1.	99.	99.	99.	99.	99.	99.	99.	99.	2.
12	99.	99.	4.	99.	99.	99.	27.	2.	11.	1.	2.	99.	1.	1.	3.	3.	3.	2.	1.	1.	99.	2.	99.	99.	99.	99.	99.	99.	99.	1.	7.	99.	99.	99.	99.	99.	99.	99.	99.	7.	99.	99.	99.	99.	99.	99.	99.	99.	2.
1	99.	99.	99.	99.	99.	99.	24.	2.	8.	1.	2.	99.	1.	1.	2.	3.	5.	2.	2.	99.	99.	2.	99.	99.	99.	99.	99.	99.	99.	1.	4.	99.	99.	99.	99.	99.	99.	99.	99.	4.	99.	99.	99.	99.	99.	99.	99.	99.	2.
2	99.	99.	99.	99.	99.	99.	34.	2.	9.	1.	1.	2.	1.	1.	3.	3.	2.	2.	1.	1.	99.	2.	99.	99.	99.	99.	99.	99.	99.	1.	7.	99.	99.	99.	99.	99.	99.	99.	99.	7.	99.	99.	99.	99.	99.	99.	99.	99.	2.
3	99.	99.	99.	99.	99.	99.	24.	2.	2.	1.	1.	2.	1.	1.	2.	3.	5.	1.	2.	99.	99.	2.	99.	99.	99.	99.	99.	99.	99.	1.	7.	99.	99.	99.	99.	99.	99.	99.	99.	7.	99.	99.	99.	99.	99.	99.	99.	99.	2.
4	99.	99.	99.	99.	99.	99.	25.	2.	2.	2.	1.	2.	2.	99.	2.	3.	3.	1.	2.	99.	99.	2.	99.	99.	99.	99.	99.	99.	99.	2.	99.	99.	99.	99.	99.	99.	99.	99.	99.	99.	99.	99.	99.	99.	99.	99.	99.	99.	99.
5	99.	99.	99.	99.	99.	99.	35.	2.	3.	2.	1.	2.	2.	99.	2.	2.	3.	7.	1.	1.	99.	1.	99.	99.	99.	99.	99.	99.	99.	2.	99.	99.	99.	99.	99.	99.	99.	99.	99.	99.	99.	99.	99.	99.	99.	99.	99.	99.	99.
6	99.	99.	99.	99.	99.	99.	24.	2.	2.	2.	2.	99.	2.	99.	2.	3.	3.	2.	1.	1.	99.	1.	99.	99.	99.	99.	99.	99.	99.	2.	99.	99.	99.	99.	99.	99.	99.	99.	99.	99.	99.	99.	99.	99.	99.	99.	99.	99.	99.
7	99.	99.	99.	99.	99.	99.	26.	2.	3.	1.	1.	2.	1.	1.	2.	3.	3.	2.	2.	99.	99.	2.	99.	99.	99.	99.	99.	99.	99.	1.	7.	4.	99.	99.	99.	99.	99.	99.	99.	7.	4.	99.	99.	99.	99.	99.	99.	99.	2.
8	99.	99.	99.	99.	99.	99.	48.	2.	11.	1.	2.	99.	2	99	2.	2.	3.	5.	1.	1.	99.	2.	99.	99.	99.	99.	99.	99.	99.	2.	99.	99.	99.	99.	99.	99.	99.	99.	99.	99.	99.	99.	99.	99.	99.	99.	99.	99.	99.
1	99.	99.	99.	99.	99.	99.	47.	2.	9.	1.	2.	99.	2.	99.	2.	2.	3.	2.	2.	99.	99.	2.	99.	99.	99.	99.	99.	99.	99.	2.	99.	99.	99.	99.	99.	99.	99.	99.	99.	99.	99.	99.	99.	99.	99.	99.	99.	99.	99.
2	99.	99.	99.	99.	99.	99.	48.	2.	10.	1.	2.	99.	2.	99.	2.	2.	3.	5.	1.	1.	99.	2.	99.	99.	99.	99.	99.	99.	99.	2.	99.	99.	99.	99.	99.	99.	99.	99.	99.	99.	99.	99.	99.	99.	99.	99.	99.	99.	99.
3	99.	99.	99.	99.	99.	99.	41.	2.	3.	1.	2.	99.	1.	1.	2.	2.	5.	2.	2.	99.	99.	2.	99.	99.	99.	99.	99.	99.	99.	1.	3.	99.	99.	99.	99.	99.	99.	99.	99.	3.	99.	99.	99.	99.	99.	99.	99.	99.	2.
4	99.	99.	99.	99.	99.	99.	18.	2.	2.	1.	1.	2.	1.	1.	2.	3.	5.	1.	2.	99.	99.	2.	99.	99.	99.	99.	99.	99.	99.	1.	4.	99.	99.	99.	99.	99.	99.	99.	99.	4.	99.	99.	99.	99.	99.	99.	99.	99.	2.
5	99.	99.	99.	99.	99.	99.	36.	2.	7.	1.	2.	99.	1.	1.	2.	2.	5.	2.	2.	99.	99.	2.	99.	99.	99.	99.	99.	99.	99.	1.	3.	99.	99.	99.	99.	99.	99.	99.	99.	3.	99.	99.	99.	99.	99.	99.	99.	99.	2.
6	99.	99.	99.	99.	99.	99.	39.	2.	9.	1.	2.	99.	1.	1.	2.	2.	4.	2.	2.	99.	99.	1.	99.	99.	99.	99.	99.	99.	99.	1.	3.	99.	99.	99.	99.	99.	99.	99.	99.	3.	99.	99.	99.	99.	99.	99.	99.	99.	2.
7	99.	99.	99.	99.	99.	99.	36.	2.	3.	1.	2.	99.	2.	99.	2.	3.	5.	4.	2.	99.	99.	2.	99.	99.	99.	99.	99.	99.	99.	2.	99.	99.	99.	99.	99.	99.	99.	99.	99.	99.	99.	99.	99.	99.	99.	99.	99.	99.	99.
8	99.	99.	99.	99.	99.	99.	35.	2.	4.	1.	2.	99.	2.	99.	2.	2.	3.	2.	2.	99.	99.	2.	99.	99.	99.	99.	99.	99.	99.	2.	99.	99.	99.	99.	99.	99.	99.	99.	99.	99.	99.	99.	99.	99.	99.	99.	99.	99.	99.
1	99.	99.	4.	99.	99.	99.	43.	2.	10.	1.	3.	99.	99.	99.	1.	2.	3.	3.	2.	99.	99.	2.	99.	99.	99.	99.	99.	99.	99.	1.	1.	99.	99.	99.	99.	99.	99.	99.	99.	1.	99.	99.	99.	99.	99.	99.	99.	99.	1.
2	99.	99.	5.	99.	99.	99.	36.	2.	5.	1.	2.	99.	1.	1.	3.	2.	5.	2.	2.	99.	99.	1.	99.	99.	99.	99.	99.	99.	99.	1.	7.	99.	99.	99.	99.	99.	99.	99.	99.	7.	99.	99.	99.	99.	99.	99.	99.	99.	6.
3	99.	99.	4.	99.	99.	99.	43.	2.	1.	1.	2.	99.	2.	99.	4.	3.	5.	1.	1.	1.	99.	1.	99.	99.	99.	99.	99.	99.	99.	2.	99.	99.	99.	99.	99.	99.	99.	99.	99.	99.	99.	99.	99.	99.	99.	99.	99.	99.	99.
4	99.	99.	5.	99.	99.	99.	39.	2.	11.	1.	2.	99.	1.	1.	4.	2.	3.	3.	2.	99.	99.	2.	99.	99.	99.	99.	99.	99.	99.	1.	7.	99.	99.	99.	99.	99.	99.	99.	99.	7.	99.	99.	99.	99.	99.	99.	99.	99.	2.
5	99.	99.	4.	99.	99.	99.	33.	2.	99.	1.	2.	99.	2.	99.	1.	2.	4.	99.	2.	99.	99.	2.	99.	99.	99.	99.	99.	99.	99.	2.	99.	99.	99.	99.	99.	99.	99.	99.	99.	99.	99.	99.	99.	99.	99.	99.	99.	99.	99.
6	99.	99.	4.	99.	99.	99.	32.	2.	1.	1.	1.	2.	1.	1.	3.	2.	5.	2.	1.	1.	99.	2.	99.	99.	99.	99.	99.	99.	99.	1.	5.	99.	99.	99.	99.	99.	99.	99.	99.	5.	99.	99.	99.	99.	99.	99.	99.	99.	1.
7	99.	99.	4.	99.	99.	99.	20.	2.	3.	1.	1.	2.	2.	99.	2.	2.	5.	1.	2.	99.	99.	2.	99.	99.	99.	99.	99.	99.	99.	2.	99.	99.	99.	99.	99.	99.	99.	99.	99.	99.	99.	99.	99.	99.	99.	99.	99.	99.	99.
8	99.	99.	5.	99.	99.	99.	33.	2.	1.	1.	2.	99.	2.	99.	3.	2.	3.	3.	2.	99.	99.	2.	99.	99.	99.	99.	99.	99.	99.	2.	99.	99.	99.	99.	99.	99.	99.	99.	99.	99.	99.	99.	99.	99.	99.	99.	99.	99.	99.
9	99.	99.	5.	99.	99.	99.	26.	2.	12.	1.	2.	99.	2.	99.	4.	4.	4.	1.	2.	99.	99.	2.	99.	99.	99.	99.	99.	99.	99.	2.	99.	99.	99.	99.	99.	99.	99.	99.	99.	99.	99.	99.	99.	99.	99.	99.	99.	99.	99.
10	99.	99.	4.	99.	99.	99.	37.	2.	7.	1.	2.	99.	1.	1.	4.	2.	3.	4.	2.	99.	99.	2.	99.	99.	99.	99.	99.	99.	99.	1.	7.	99.	99.	99.	99.	99.	99.	99.	99.	7.	99.	99.	99.	99.	99.	99.	99.	99.	2.
11	99.	99.	4.	99.	99.	99.	22.	2.	12.	1.	2.	99.	1.	1.	2.	3.	3.	2.	2.	99.	99.	2.	99.	99.	99.	99.	99.	99.	99.	1.	4.	99.	99.	99.	99.	99.	99.	99.	99.	4.	99.	99.	99.	99.	99.	99.	99.	99.	1.
1	99.	99.	99.	99.	99.	99.	27.	2.	1.	1.	1.	2.	2.	99.	4.	2.	5.	2.	2.	99.	99.	2.	99.	99.	99.	99.	99.	99.	99.	2.	99.	99.	99.	99.	99.	99.	99.	99.	99.	99.	99.	99.	99.	99.	99.	99.	99.	99.	99.
2	99.	99.	99.	99.	99.	99.	35.	2.	6.	2.	2.	99.	2.	99.	2.	2.	5.	3.	1.	1.	99	2.	99.	99.	99.	99.	99.	99.	99.	2.	99.	99.	99.	99.	99.	99.	99.	99.	99.	99.	99.	99.	99.	99.	99.	99.	99.	99.	99.
3	99.	99.	99.	99.	99.	99.	42.	2.	12.	1.	1.	2.	2.	99.	4.	2.	3.	3.	2.	99.	99.	2.	99.	99.	99.	99.	99.	99.	99.	2.	99.	99.	99.	99.	99.	99.	99.	99.	99.	99.	99.	99.	99.	99.	99.	99.	99.	99.	99.
4	99.	99.	99.	99.	99.	99.	24.	2.	6.	1.	1.	2.	1.	1.	2.	3.	3.	1.	2.	99.	99.	2.	99.	99.	99.	99.	99.	99.	99.	1.	7.	99.	99.	99.	99.	99.	99.	99.	99.	7.	99.	99.	99.	99.	99.	99.	99.	99.	2.
5	99.	99.	99.	99.	99.	99.	30.	2.	9.	1.	1.	2.	1.	1.	4.	3.	5.	1.	2.	99.	99.	2.	99.	99.	99.	99.	99.	99.	99.	1.	7.	99.	99.	99.	99.	99.	99.	99.	99.	7.	99.	99.	99.	99.	99.	99.	99.	99.	2.
6	99.	99.	99.	99.	99.	99.	47.	2.	6.	1.	2.	99.	1.	1.	4.	2.	2.	4.	2.	99.	99.	2.	99.	99.	99.	99.	99.	99.	99.	1.	3.	99.	99.	99.	99.	99.	99.	99.	99.	3.	99.	99.	99.	99.	99.	99.	99.	99.	2.
1	99.	99.	99.	99.	99.	99.	29.	2.	6.	1.	2.	99.	1.	1.	2.	2.	5.	2.	1.	1.	99.	2.	99.	99.	99.	99.	99.	99.	99.	1.	4.	99.	99.	99.	99.	99.	99.	99.	99.	4.	99.	99.	99.	99.	99.	99.	99.	99.	3.
2	99.	99.	99.	99.	99.	99.	25.	2.	5.	1.	1.	2.	1.	1.	2.	2.	5.	1.	1.	1.	99.	1.	99.	99.	99.	99.	99.	99.	99.	1.	7.	99.	99.	99.	99.	99.	99.	99.	99.	7.	99.	99.	99.	99.	99.	99.	99.	99.	3.
3	99.	99.	99.	99.	99.	99.	37.	2.	7.	2.	2.	99.	2.	99.	2.	2.	5.	4.	2.	99.	99.	2.	99.	99.	99.	99.	99.	99.	99.	2.	99.	99.	99.	99.	99.	99.	99.	99.	99.	99.	99.	99.	99.	99.	99.	99.	99.	99.	99.
4	99.	99.	99.	99.	99.	99.	29.	2.	7.	1.	1.	2.	2.	99.	2.	2.	3.	1.	1.	1.	99.	2.	99.	99.	99.	99.	99.	99.	99.	2.	99.	99.	99.	99.	99.	99.	99.	99.	99.	99.	99.	99.	99.	99.	99.	99.	99.	99.	99.
5	99.	99.	99.	99.	99.	99.	43.	2.	7.	1.	2.	99.	1.	1.	2.	2.	3.	5.	2.	99.	99.	2.	99.	99.	99.	99.	99.	99.	99.	1.	7.	99.	99.	99.	99.	99.	99.	99.	99.	7.	99.	99.	99.	99.	99.	99.	99.	99.	3.
6	99.	99.	99.	99.	99.	99.	34.	2.	5.	1.	2.	99.	2.	99.	2.	2.	3.	3.	2.	99.	99.	2.	99.	99.	99.	99.	99.	99.	99.	2.	99.	99.	99.	99.	99.	99.	99.	99.	99.	99.	99.	99.	99.	99.	99.	99.	99.	99.	99.
1	99.	99.	5.	99.	99.	99.	27.	2.	4.	1.	1.	2.	1.	1.	1.	3.	5.	1.	2.	99.	99.	2.	99.	99.	99.	99.	99.	99.	99.	1.	4.	99.	99.	99.	99.	99.	99.	99.	99.	4.	99.	99.	99.	99.	99.	99.	99.	99.	2.
2	99.	99.	2.	99.	99.	99.	23.	2.	8.	1.	2.	99.	1.	1.	1.	3.	5.	2.	2.	99.	99.	1.	99.	99.	99.	99.	99.	99.	99.	1.	4.	99.	99.	99.	99.	99.	99.	99.	99.	4.	99.	99.	99.	99.	99.	99.	99.	99.	2.
3	99.	99.	5.	99.	99.	99.	31.	2.	5.	1.	1.	2.	1.	1.	1.	2.	3.	4.	1.	1.	99.	5.	99.	99.	99.	99.	99.	99.	99.	1.	7.	99.	99.	99.	99.	99.	99.	99.	99.	7.	99.	99.	99.	99.	99.	99.	99.	99.	2.
4	99.	99.	4.	99.	99.	99.	25.	2.	10.	1.	1.	2.	2.	99.	1.	2.	3.	3.	1.	1.	99.	2.	99.	99.	99.	99.	99.	99.	99.	2.	99.	99.	99.	99.	99.	99.	99.	99.	99.	99.	99.	99.	99.	99.	99.	99.	99.	99.	99.
5	99.	99.	5.	99.	99.	99.	25.	2.	12.	2.	2.	99.	2.	99.	1.	2.	2.	3.	2.	99.	99.	2.	99.	99.	99.	99.	99.	99.	99.	2.	99.	99.	99.	99.	99.	99.	99.	99.	99.	99.	99.	99.	99.	99.	99.	99.	99.	99.	99.
6	99.	99.	5.	99.	99.	99.	31.	2.	3.	1.	2.	99.	2.	99.	1.	4.	2.	4.	1.	5.	99.	2.	99.	99.	99.	99.	99.	99.	99.	2.	99.	99.	99.	99.	99.	99.	99.	99.	99.	99.	99.	99.	99.	99.	99.	99.	99.	99.	99.
7	99.	99.	5.	99.	99.	99.	29.	2.	1.	1.	2.	99.	2.	99.	4.	2.	1.	5.	2.	99.	99.	2.	99.	99.	99.	99.	99.	99.	99.	2.	99.	99.	99.	99.	99.	99.	99.	99.	99.	99.	99.	99.	99.	99.	99.	99.	99.	99.	99.
8	99.	99.	4.	99.	99.	99.	25.	2.	12.	1.	1.	2.	2.	99.	2.	2.	2.	2.	2.	99.	99.	1.	99.	99.	99.	99.	99.	99.	99.	2.	99.	99.	99.	99.	99.	99.	99.	99.	99.	99.	99.	99.	99.	99.	99.	99.	99.	99.	99.
9	99.	99.	4.	99.	99.	99.	38.	2.	9.	1.	2.	99.	1.	1.	4.	2.	5.	2.	2.	99.	99.	2.	99.	99.	99.	99.	99.	99.	99.	1.	4.	99.	99.	99.	99.	99.	99.	99.	99.	4.	99.	99.	99.	99.	99.	99.	99.	99.	1.
10	99.	99.	5.	99.	99.	99.	22.	2.	10.	1.	1.	2.	2.	99.	2.	2.	5.	1.	2.	99.	99.	1.	99.	99.	99.	99.	99.	99.	99.	2.	99.	99.	99.	99.	99.	99.	99.	99.	99.	99.	99.	99.	99.	99.	99.	99.	99.	99.	99.
11	99.	99.	5.	99.	99.	99.	23.	2.	3.	1.	2.	99.	1.	1.	2.	3.	3.	2.	2.	99.	99.	2.	99.	99.	99.	99.	99.	99.	99.	1.	3.	99.	99.	99.	99.	99.	99.	99.	99.	3.	99.	99.	99.	99.	99.	99.	99.	99.	1.
1	99.	99.	99.	99.	99.	99.	33.	2.	2.	1.	2.	99.	1.	1.	1.	2.	3.	4.	2.	99.	99.	2.	99.	99.	99.	99.	99.	99.	99.	1.	7.	99.	99.	99.	99.	99.	99.	99.	99.	7.	99.	99.	99.	99.	99.	99.	99.	99.	2.
2	99.	99.	99.	99.	99.	99.	36.	2.	9.	1.	2.	99.	1.	2.	1.	2.	3.	3.	1.	1.	99.	2.	99	99.	99.	99.	99.	99.	99.	1.	17.	18.	99.	99.	99.	99.	99.	99.	99.	17	18	99.	99.	99.	99.	99.	99.	99.	21
3	99.	99.	99.	99.	99.	99.	43.	2.	1.	1.	3.	99.	99.	99.	1.	2.	5.	5.	2.	99.	99.	2.	4.	99.	99.	99.	99.	99.	99.	1.	1.	99.	99.	99.	99.	99.	99.	99.	99.	1.	99.	99.	99.	99.	99.	99.	99.	99.	2.
4	99.	99.	99.	99.	99.	99.	40.	2.	1.	1.	2.	99.	2.	99.	1.	2.	3.	2.	2.	99.	99.	2.	4.	99.	99.	99.	99.	99.	99.	2.	99.	99.	99.	99.	99.	99.	99.	99.	99.	99.	99.	99.	99.	99.	99.	99.	99.	99.	99.
5	99.	99.	99.	99.	99.	99.	41.	2.	5.	1.	2.	99.	1.	1.	1.	2.	3.	4.	2.	99.	99.	2.	4.	99.	99.	99.	99.	99.	99.	1.	4.	99.	99.	99.	99.	99.	99.	99.	99.	4.	99.	99.	99.	99.	99.	99.	99.	99.	4.
6	99.	99.	99.	99.	99.	99.	27.	2.	7.	1.	1.	2.	1.	2.	1.	2.	5.	1.	2.	99.	99.	2.	4.	99.	99.	99.	99.	99.	99.	1.	18.	99.	99.	99.	99.	99.	99.	99.	99.	18.	99.	99.	99.	99.	99.	99.	99.	99.	2.
1	99.	99.	99.	99.	99.	99.	23.	2.	2.	1.	1.	2.	1.	2.	1.	3.	5.	1.	2.	99.	99.	2.	4.	5.	99.	99.	99.	99.	99.	1.	18.	99.	99.	99.	99.	99.	99.	99.	99.	18.	99.	99.	99.	99.	99.	99.	99.	99.	21
2	99.	99.	99.	99.	99.	99.	29.	2.	7.	1.	2.	99.	1.	1.	1.	3.	3.	3.	2.	99.	99.	2.	99.	99.	99.	99.	99.	99.	99.	1.	7.	99.	99.	99.	99.	99.	99.	99.	99.	7.	99.	99.	99.	99.	99.	99.	99.	99.	2.
3	99.	99.	99.	99.	99.	99.	30.	2.	3.	1.	2.	99.	1.	1.	1.	3.	3.	3.	2.	99.	99.	2.	4.	99.	99.	99.	99.	99.	99.	1.	5.	99.	99.	99.	99.	99.	99.	99.	99.	5.	99.	99.	99.	99.	99.	99.	99.	99.	2.
4	99.	99.	99.	99.	99.	99.	32.	2.	3.	1.	1.	99.	1.	1.	1.	1.	3.	4.	2.	99.	99.	2.	4.	99.	99.	99.	99.	99.	99.	1.	7.	99.	99.	99.	99.	99.	99.	99.	99.	7.	99.	99.	99.	99.	99.	99.	99.	99.	2.
5	99.	99.	99.	99.	99.	99.	32.	2.	1.	2.	2.	99.	2.	99.	1.	3.	4.	2.	2.	99.	99.	2.	4.	99.	99.	99.	99.	99.	99.	2.	99.	99.	99.	99.	99.	99.	99.	99.	99.	99.	99.	99.	99.	99.	99.	99.	99.	99.	99.
6	99.	99.	99.	99.	99.	99.	28.	2.	3.	1.	1.	2.	2.	99.	1.	2.	5.	3.	2.	99.	99.	2.	4.	99.	99.	99.	99.	99.	99.	2.	99.	99.	99.	99.	99.	99.	99.	99.	99.	99.	99.	99.	99.	99.	99.	99.	99.	99.	99.
1	99	99.	99.	99.	99.	99.	44.	2.	10.	1.	2.	99.	1.	2.	1.	2.	5.	3.	2.	99.	99.	2.	4.	99.	99.	99.	99.	99.	99.	2.	99.	99.	99.	99.	99.	99.	99.	99.	99.	99.	99.	99.	99.	99.	99.	99.	99.	99.	99.
2	99.	99.	99.	99.	99.	99.	48.	2.	9.	1.	1.	2.	1.	2.	1.	2.	5.	2.	1.	2.	99.	2.	4.	99.	99.	99.	99.	99.	99.	2.	99.	99.	99.	99.	99.	99.	99.	99.	99.	99.	99.	99.	99.	99.	99.	99.	99.	99.	99.
3	99.	99.	99.	99.	99.	99.	33.	2.	3.	1.	2.	99.	1.	1.	1.	2.	5.	2.	2.	99.	99.	2.	3.	99.	99.	99.	99.	99.	99.	1.	4.	99.	99.	99.	99.	99.	99.	99.	99.	4.	99.	99.	99.	99.	99.	99.	99.	99.	2.
4	99.	99.	99.	99.	99.	99.	34.	2.	12.	1.	2.	99.	1.	1.	1.	2.	4.	4.	2.	99.	99.	2.	4.	99.	99.	99.	99.	99.	99.	1.	4.	99.	99.	99.	99.	99.	99.	99.	99.	4.	99.	99.	99.	99.	99.	99.	99.	99.	2.
5	99.	99.	99.	99.	99.	99.	32.	2.	11.	1.	2.	99.	1.	1.	1.	2.	4.	5.	2.	99.	99.	2.	99.	99.	99.	99.	99.	99.	99.	1.	7.	99.	99.	99.	99.	99.	99.	99.	99.	7.	99.	99.	99.	99.	99.	99.	99.	99.	18
6	99.	99.	99.	99.	99.	99.	43.	2.	12.	1.	2.	99.	1.	2.	1.	3.	3.	2.	1.	1.	99.	4.	99.	99.	99.	99.	99.	99.	99.	1.	18.	99.	99.	99.	99.	99.	99.	99.	99.	18.	99.	99.	99.	99.	99.	99.	99.	99.	16.
1	99.	99.	1.	99.	99.	99.	19.	2.	1.	2.	1.	2.	1.	1.	1.	3.	2.	1.	1.	1.	99.	2.	99.	99.	99.	99.	99.	99.	99.	1.	3.	99.	99.	99.	99.	99.	99.	99.	99.	3.	99.	99.	99.	99.	99.	99.	99.	99.	1.
2	99.	99.	2.	99.	99.	99.	27.	2.	4.	1.	2.	99.	1.	1.	1.	3.	3.	2.	1.	1.	99.	2.	99.	99.	99.	99.	99.	99.	99.	1.	3.	99.	99.	99.	99.	99.	99.	99.	99.	3.	99.	99.	99.	99.	99.	99.	99.	99.	1.
3	99.	99.	2.	99.	99.	99.	24.	2.	4.	1.	1.	2.	1.	2	1.	3.	3.	1.	2.	99.	99.	1.	99.	99.	99.	99.	99.	99.	99.	1.	8.	99.	99.	99.	99.	99.	99.	99.	99.	8.	99.	99.	99.	99.	99.	99.	99.	99.	1.
4	99.	99.	4.	99.	99.	99.	29.	2.	10.	2.	3.	99.	99.	99.	1.	3.	2.	3.	2.	99.	99.	1.	99.	99.	99.	99.	99.	99.	99.	1.	1.	99.	99.	99.	99.	99.	99.	99.	99.	1.	99.	99.	99.	99.	99.	99.	99.	99.	1.
5	99.	99.	4.	99.	99.	99.	22.	2.	1.	1.	1.	2.	1.	2	1.	3.	3.	2.	2.	99.	99.	2.	4.	99.	99.	99.	99.	99.	99.	1.	16.	18.	99.	99.	99.	99.	99.	99.	99.	16.	18.	99.	99.	99.	99.	99.	99.	99.	1.
6	99.	99.	4.	99.	99.	99.	33.	2.	10.	2.	2.	99.	1.	2	4.	2.	3.	2.	1.	1.	99.	2.	4.	99.	99.	99.	99.	99.	99.	1.	16.	18.	99.	99.	99.	99.	99.	99.	99.	16.	18.	99.	99.	99.	99.	99.	99.	99.	16.
7	99.	99.	1.	99.	99.	99.	28.	2.	6.	1.	1.	2.	1.	1.	2.	2.	5.	2.	2.	99.	99.	1.	99.	99.	99.	99.	99.	99.	99.	1.	4.	99.	99.	99.	99.	99.	99.	99.	99.	4.	99.	99.	99.	99.	99.	99.	99.	99.	1.
8	99.	99.	1.	99.	99.	99.	36.	2.	3.	2.	3.	99.	99.	99.	2.	2.	4.	3.	2.	99.	99.	2.	4.	5.	99.	99.	99.	99.	99.	1.	1.	99.	99.	99.	99.	99.	99.	99.	99.	1.	99.	99.	99.	99.	99.	99.	99.	99.	6.
9	99.	99.	2.	99.	99.	99.	42.	2.	2.	1.	2.	99.	1.	1.	1.	2.	5.	2.	2.	99.	99.	2.	4.	99.	99.	99.	99.	99.	99.	1.	3.	99.	99.	99.	99.	99.	99.	99.	99.	3.	99.	99.	99.	99.	99.	99.	99.	99.	1.
10	99.	99.	1.	99.	99.	99.	28.	2.	5.	2.	2.	99.	1.	2	1.	3.	3.	4.	1.	1.	99.	1.	99.	99.	99.	99.	99.	99.	99.	1.	18.	99.	99.	99.	99.	99.	99.	99.	99.	18.	99.	99.	99.	99.	99.	99.	99.	99.	21
11	99.	99.	3.	99.	99.	99.	21.	2.	3.	2.	1.	99	2.	99.	1.	3.	5.	1.	2.	99.	99.	2.	4.	99.	99.	99.	99.	99.	99.	1.	4.	99.	99.	99.	99.	99.	99.	99.	99.	4.	99.	99.	99.	99.	99.	99.	99.	99.	1.
12	99.	99.	4.	99.	99.	99.	27.	2.	9.	1.	2.	99.	1.	1.	1.	2.	2.	2.	2.	99.	99.	2.	99.	99.	99.	99.	99.	99.	99.	1.	4.	99.	99.	99.	99.	99.	99.	99.	99.	4.	99.	99.	99.	99.	99.	99.	99.	99.	2.
13	99.	99.	5.	99	99.	99.	39.	2.	9.	1.	2.	99.	1.	2.	2.	2.	3.	2.	2.	99.	99.	2.	3.	99.	99.	99.	99.	99.	99.	1.	17.	99.	99.	99.	99.	99.	99.	99.	99.	17.	99.	99.	99.	99.	99.	99.	99.	99.	15.
1	99.	99.	4.	99.	99.	99.	31.	2.	5.	1.	2.	99.	1.	2.	1.	3.	3.	4.	1.	1.	99.	2.	99.	99.	99.	99.	99.	99.	99.	1.	18.	99.	99.	99.	99.	99.	99.	99.	99.	18.	99.	99.	99.	99.	99.	99.	99.	99.	21
2	99.	99.	4.	99.	99.	99.	27.	2.	7.	1.	1.	2.	1.	1.	1.	3.	3.	2.	1.	1.	99.	2.	99.	99.	99.	99.	99.	99.	99.	1.	4.	99.	99.	99.	99.	99.	99.	99.	99.	4.	99.	99.	99.	99.	99.	99.	99.	99.	2.
3	99.	99.	4.	99.	99.	99.	30.	2.	8.	1.	2.	99.	1.	1.	1.	2.	3.	2.	2.	99.	99.	2.	99.	99.	99.	99.	99.	99.	99.	1.	5.	99.	99.	99.	99.	99.	99.	99.	99.	5.	99.	99.	99.	99.	99.	99.	99.	99.	6.
4	99.	99.	4.	99.	99.	99.	29.	2.	6.	1.	2.	99.	1.	1.	1.	3.	5.	2.	2.	99.	99.	2.	99.	99.	99.	99.	99.	99.	99.	1.	7.	99.	99.	99.	99.	99.	99.	99.	99.	7.	99.	99.	99.	99.	99.	99.	99.	99.	2.
5	99.	99.	5.	99.	99.	99.	38.	2.	7.	1.	2.	99.	1.	2.	1.	2.	5.	3.	2.	99.	99.	2.	4.	99.	99.	99.	99.	99.	99.	1.	17.	99.	99.	99.	99.	99.	99.	99.	99.	17.	99.	99.	99.	99.	99.	99.	99.	99.	2.
6	99.	99.	4.	99.	99.	99.	24.	2.	2.	1.	1.	2.	1.	2.	1.	2.	5.	2.	1.	1.	99.	2.	4.	99.	99.	99.	99.	99.	99.	1.	17.	99.	99.	99.	99.	99.	99.	99.	99.	17.	99.	99.	99.	99.	99.	99.	99.	99.	2.
7	99.	99.	4.	99.	99.	99.	31.	2.	1.	1.	2.	99	1.	1.	1.	3.	3.	4.	1.	1.	99.	1.	99.	99.	99.	99.	99.	99.	99.	1.	5.	99.	99.	99.	99.	99.	99.	99.	99.	5.	99.	99.	99.	99.	99.	99.	99.	99.	2.
8	99.	99.	5.	99	99.	99.	48.	2.	8.	1.	2.	99.	1.	1.	1.	2.	3.	3.	2.	99.	99.	2.	7	99.	99.	99.	99.	99.	99.	1.	7.	99.	99.	99.	99.	99.	99.	99.	99.	7.	99.	99.	99.	99.	99.	99.	99.	99.	3.
9	99.	99.	5.	99	99.	99.	44.	2.	12.	1.	3.	99.	99.	99.	1.	2.	3.	4.	2.	99.	99.	2	99.	99.	99.	99.	99.	99.	99.	1.	1.	99.	99.	99.	99.	99.	99.	99.	99.	1.	99.	99.	99.	99.	99.	99.	99.	99.	6.
10	99.	99.	3.	99.	99.	99.	31.	2.	11.	1.	2.	99.	1.	2.	1.	1.	5.	1.	2.	99.	99.	2.	4.	99.	99.	99.	99.	99.	99.	1.	17.	18.	99.	99.	99.	99.	99.	99.	99.	17.	18.	99.	99.	99.	99.	99.	99.	99.	1
11	99.	99.	5.	99	99.	99.	27.	2.	10.	1.	1.	2.	1.	2.	1.	3.	5.	2.	2.	99.	99.	2.	4.	5.	99.	99.	99.	99.	99.	1.	18.	99.	99.	99.	99.	99.	99.	99.	99.	18.	99.	99.	99.	99.	99.	99.	99.	99.	21
1	99.	99.	4.	99.	99.	99.	24.	2.	9.	1.	2.	99.	1.	2.	1.	4.	5.	1.	2.	99.	99.	4.	99.	99.	99.	99.	99.	99.	99.	2.	99.	99.	99.	99.	99.	99.	99.	99.	99.	99.	99.	99.	99.	99.	99.	99.	99.	99.	99.
2	99.	99.	3.	4.	99.	99.	27.	2.	3.	1.	1.	2.	1.	1.	1.	3.	3.	2.	2.	99.	99.	2.	99.	99.	99.	99.	99.	99.	99.	1.	4.	99.	99.	99.	99.	99.	99.	99.	99.	4.	99.	99.	99.	99.	99.	99.	99.	99.	2.
3	99.	99.	3.	99.	99.	99.	19.	2.	9.	1.	2.	99.	1.	1.	1.	3.	2.	2.	2.	99.	99.	1	99.	99.	99.	99.	99.	99.	99.	1.	5.	99.	99.	99.	99.	99.	99.	99.	99.	5.	99.	99.	99.	99.	99.	99.	99.	99.	2.
4	99.	99.	4.	99.	99.	99.	36.	2.	12.	1.	2.	99.	1.	1.	1.	3.	3.	5.	1.	1.	99.	2.	99.	99.	99.	99.	99.	99.	99.	1.	3.	99.	99.	99.	99.	99.	99.	99.	99.	3.	99.	99.	99.	99.	99.	99.	99.	99.	1.
5	99.	99.	5.	99.	99.	99.	38.	2.	3.	1.	2.	99.	1.	2.	1.	2.	5.	4.	1.	1.	99.	2.	4.	99.	99.	99.	99.	99.	99.	1.	17.	18.	99.	99.	99.	99.	99.	99.	99.	17.	18.	99.	99.	99.	99.	99.	99.	99.	2.
6	99.	99.	4.	99.	99.	99.	37.	2.	8.	1.	2.	99.	1.	1.	3.	2.	3.	6.	2.	99.	99.	2.	99.	99.	99.	99.	99.	99.	99.	1.	3.	99.	99.	99.	99.	99.	99.	99.	99.	3.	99.	99.	99.	99.	99.	99.	99.	99.	3.
7	99.	99.	4.	99.	99.	99.	35.	2.	6.	1.	2.	99.	2.	99.	3.	2.	3.	2.	2.	99.	99.	1.	99.	99.	99.	99.	99.	99.	99.	2.	99.	99.	99.	99.	99.	99.	99.	99.	99.	99.	99.	99.	99.	99.	99.	99.	99.	99.	99.
8	99.	99.	4.	99.	99.	99.	21.	2.	10.	1.	1.	2.	1.	1.	3.	4.	3.	2.	2.	99.	99.	1.	99.	99.	99.	99.	99.	99.	99.	1.	4.	99.	99.	99.	99.	99.	99.	99.	99.	4.	99.	99.	99.	99.	99.	99.	99.	99.	16.
9	99.	99.	4.	99.	99.	99.	22.	2.	7.	1.	1.	2.	2.	99.	3.	3.	3.	1.	2.	99.	99.	1.	99.	99.	99.	99.	99.	99.	99.	2.	99.	99.	99.	99.	99.	99.	99.	99.	99.	99.	99.	99.	99.	99.	99.	99.	99.	99.	99.
10	99.	99.	4.	99.	99.	99.	25.	2.	9.	1.	2.	99.	1.	2.	3.	3.	3.	2.	2.	99.	99.	2.	99.	99.	99.	99.	99.	99.	99.	1.	18.	99.	99.	99.	99.	99.	99.	99.	99.	18.	99.	99.	99.	99.	99.	99.	99.	99.	16.
1	99.	99.	5.	99.	99.	99.	43.	2.	2.	1.	2.	99.	1.	2.	1.	2.	3.	3.	1.	1.	99.	2.	4.	99.	99.	99.	99.	99.	99.	1.	17.	99.	99.	99.	99.	99.	99.	99.	99.	17.	99.	99.	99.	99.	99.	99.	99.	99.	16.
2	99.	99.	2.	99.	99.	99.	24.	2.	2.	1.	2.	99.	1.	1.	1.	3.	5.	2.	2.	99.	99.	2.	4.	99.	99.	99.	99.	99.	99.	1.	5.	99.	99.	99.	99.	99.	99.	99.	99.	5.	99.	99.	99.	99.	99.	99.	99.	99.	1.
3	99.	99.	5.	99.	99.	99.	44.	2.	12.	1.	2.	99.	2.	99.	1.	2.	5.	3.	1.	1.	99.	1.	99.	99.	99.	99.	99.	99.	99.	2.	99.	99.	99.	99.	99.	99.	99.	99.	99.	99.	99.	99.	99.	99.	99.	99.	99.	99.	99.
4	99.	99.	4.	99.	99.	99.	33.	2.	9.	1.	2.	99.	1.	1.	1.	3.	3.	2.	1.	1.	99.	2.	99.	99.	99.	99.	99.	99.	99.	1.	7.	99.	99.	99.	99.	99.	99.	99.	99.	7	99.	99.	99.	99.	99.	99.	99.	99.	2.
5	99.	99.	4.	99.	99.	99.	42.	2.	3.	1.	2.	99.	1.	2.	1.	2.	5.	2.	1.	3.	99	2.	4.	99.	99.	99.	99.	99.	99.	1.	18.	99.	99.	99.	99.	99.	99.	99.	99.	18.	99.	99.	99.	99.	99.	99.	99.	99.	16.
6	99.	99.	5.	99.	99.	99.	46.	2.	8.	1.	3.	99.	99.	99.	1.	2.	5.	5.	2.	99.	99.	4.	99.	99.	99.	99.	99.	99.	99.	1.	1.	99.	99.	99.	99.	99.	99.	99.	99.	1.	99.	99.	99.	99.	99.	99.	99.	99.	1.
7	99.	99.	4.	5.	99.	99.	21.	2.	99.	99	2.	99.	1.	2.	1.	1.	5.	99.	2.	99.	99.	2.	4.	5.	99.	99.	99.	99.	99.	1.	17.	18.	99.	99.	99.	99.	99.	99.	99.	17.	18.	99.	99.	99.	99.	99.	99.	99.	19
8	99.	99.	4.	99.	99.	99.	39.	2.	6.	1.	2.	99.	1.	2.	1.	2.	3.	3.	2.	99.	99.	2.	99.	99.	99.	99.	99.	99.	99.	1.	18.	17.	99.	99.	99.	99.	99.	99.	99.	18.	17.	99.	99.	99.	99.	99.	99.	99.	16
9	99.	99.	2.	99.	99.	99.	29.	2.	7.	2.	1.	2.	1.	1.	1.	3.	5.	2.	2.	99.	99.	2.	4.	99.	99.	99.	99.	99.	99.	1.	5.	99.	99.	99.	99.	99.	99.	99.	99.	5.	99.	99.	99.	99.	99.	99.	99.	99.	2.
10	99.	99.	5.	99.	99.	99.	42.	2.	7.	1.	2.	99.	1.	1.	1.	4.	5.	1.	2.	99.	99.	2.	4.	99.	99.	99.	99.	99.	99.	1.	7.	99.	99.	99.	99.	99.	99.	99.	99.	7.	99.	99.	99.	99.	99.	99.	99.	99.	8.
1	99	99.	3	99.	99.	99.	45.	2	7.	1.	3.	99.	99.	99.	2.	3.	5.	3.	1.	2.	99.	1.	99.	99.	99.	99.	99.	99.	99.	1.	1.	99.	99.	99.	99.	99.	99.	99.	99.	1.	99.	99.	99.	99.	99.	99.	99.	99.	1.
2	99	99.	4	99.	99.	99.	37.	2.	2.	1.	2.	99.	1.	1.	1.	2.	3.	3.	2.	99.	99.	1.	99.	99.	99.	99.	99.	99.	99.	1.	5.	99.	99.	99.	99.	99.	99.	99.	99.	5.	99.	99.	99.	99.	99.	99.	99.	99.	16.
3	99	99.	5	99.	99.	99.	35.	2.	4.	1.	2.	99.	2.	99.	1.	3.	5.	1.	2.	99.	99.	2.	99.	99.	99.	99.	99.	99.	99.	2.	99.	99.	99.	99.	99.	99.	99.	99.	99.	99.	99.	99.	99.	99.	99.	99.	99.	99.	99.
4	99	99.	4	99.	99.	99.	19.	2.	11.	1.	1.	2.	1.	1.	1.	3.	2.	1.	1.	1.	99.	2.	99.	99.	99.	99.	99.	99.	99.	1.	7.	99.	99.	99.	99.	99.	99.	99.	99.	7.	99.	99.	99.	99.	99.	99.	99.	99.	2.
5	99	99.	1	99.	99.	99.	26.	2.	3.	1.	2.	99.	1.	1.	2.	3.	3.	4.	2.	99.	99.	2.	99.	99.	99.	99.	99.	99.	99.	1.	7.	99.	99.	99.	99.	99.	99.	99.	99.	7.	99.	99.	99.	99.	99.	99.	99.	99.	2.
6	99	99.	4	99.	99.	99.	27.	2.	8.	1.	1.	2.	2.	99.	1.	3.	5.	1.	2.	99.	99.	2.	99.	99.	99.	99.	99.	99.	99.	2.	99.	99.	99.	99.	99.	99.	99.	99.	99.	99.	99.	99.	99.	99.	99.	99.	99.	99.	99.
7	99	99.	4	99.	99.	99.	27.	2.	12.	2.	2.	99.	2.	99.	2.	2.	5.	1.	2.	99.	99.	2.	99.	99.	99.	99.	99.	99.	99.	2.	99.	99.	99.	99.	99.	99.	99.	99.	99.	99.	99.	99.	99.	99.	99.	99.	99.	99.	99.
8	99	99.	4	99.	99.	99.	23.	2.	12.	1.	1.	2.	1.	2.	1.	3.	5.	1.	1.	2.	99.	2.	99.	99.	99.	99.	99.	99.	99.	1.	18.	99.	99.	99.	99.	99.	99.	99.	99.	18.	99.	99.	99.	99.	99.	99.	99.	99.	19
9	99	99.	4	99.	99.	99.	31.	2.	4.	1.	1.	2.	2.	99.	3.	3.	5.	1.	2.	99.	99.	2.	99.	99.	99.	99.	99.	99.	99.	2.	99.	99.	99.	99.	99.	99.	99.	99.	99.	99.	99.	99.	99.	99.	99.	99.	99.	99.	99.
10	99	99.	5	99.	99.	99.	32.	2.	9.	1.	3.	99.	99.	99.	2.	2.	3.	4.	2.	99.	99.	2.	99	99.	99.	99.	99.	99.	99.	1.	1.	99.	99.	99.	99.	99.	99.	99.	99.	1.	99.	99.	99.	99.	99.	99.	99.	99.	2.
1	99.	99.	5.	99.	99.	99.	42.	2.	4.	1.	2.	99.	2.	99.	1.	2.	3.	4.	2.	99.	99.	2.	99.	99.	99.	99.	99.	99.	99.	2.	99.	99.	99.	99.	99.	99.	99.	99.	99.	99.	99.	99.	99.	99.	99.	99.	99.	99.	99.
2	99.	99.	5.	99.	99.	99.	37.	2.	9.	1.	2.	99.	1.	1.	1.	2.	3.	3.	1.	1.	99.	2.	99.	99.	99.	99.	99.	99.	99.	1.	5.	99.	99.	99.	99.	99.	99.	99.	99.	5.	99.	99.	99.	99.	99.	99.	99.	99.	2.
3	99.	99.	4.	99.	99.	99.	28.	3.	3.	1.	1.	2.	2.	99.	1.	2.	3.	1.	1.	99.	1.	2.	99.	99.	99.	99.	99.	99.	99.	2.	99.	99.	99.	99.	99.	99.	99.	99.	99.	99.	99.	99.	99.	99.	99.	99.	99.	99.	99.
4	99.	99.	4.	99.	99.	99.	28.	2.	7.	1.	2.	99.	1.	1.	1.	3.	3.	2.	2.	99.	99.	1.	99.	99.	99.	99.	99.	99.	99.	1.	4.	99.	99.	99.	99.	99.	99.	99.	99.	4.	99.	99.	99.	99.	99.	99.	99.	99.	2.
5	99.	99.	4.	99.	99.	99.	37.	2.	7.	1.	2.	99.	1.	1.	4.	3.	3.	2.	2.	99.	99.	1.	99.	99.	99.	99.	99.	99.	99.	1.	7.	99.	99.	99.	99.	99.	99.	99.	99.	7.	99.	99.	99.	99.	99.	99.	99.	99.	2.
6	99.	99.	4.	99.	99.	99.	46.	2.	12.	1.	2.	99.	1.	1.	1.	2.	5.	4.	1.	1.	99.	4.	99.	99.	99.	99.	99.	99.	99.	1.	4.	99.	99.	99.	99.	99.	99.	99.	99.	4.	99.	99.	99.	99.	99.	99.	99.	99.	3.
7	99.	99.	4	99	99.	99.	40.	2.	7.	1.	3.	99.	99.	99.	2.	2.	5.	2.	1.	2.	99.	2.	4.	99.	99.	99.	99.	99.	99.	1.	1.	99.	99.	99.	99.	99.	99.	99.	99.	1.	99.	99.	99.	99.	99.	99.	99.	99.	2.
8	99.	99.	4.	99.	99.	99.	34.	2.	8.	1.	2.	99.	1.	2.	2.	3.	3.	3.	2.	99.	99.	2.	4.	99.	99.	99.	99.	99.	99.	1.	18.	99.	99.	99.	99.	99.	99.	99.	99.	18.	99.	99.	99.	99.	99.	99.	99.	99.	22
9	99.	99.	5.	99.	99.	99.	37.	2.	7.	1.	2.	99.	1.	2.	1.	2.	3.	2.	2.	99.	99.	2.	4.	99.	99.	99.	99.	99.	99.	1.	18.	99.	99.	99.	99.	99.	99.	99.	99.	18.	99.	99.	99.	99.	99.	99.	99.	99.	22
10	99.	99.	3.	99.	99.	99.	25.	2.	3.	2.	2.	99.	1.	2.	1.	3.	3.	2.	2.	99.	99.	2.	99.	99.	99.	99.	99.	99.	99.	1.	18.	99.	99.	99.	99.	99.	99.	99.	99.	18.	99.	99.	99.	99.	99.	99.	99.	99.	22
1	99.	99.	99.	99.	99.	99.	19.	2.	12.	1.	1.	2.	1.	2.	1.	1.	3.	1.	1.	1.	99.	1.	99.	99.	99.	99.	99.	99.	99.	1.	18.	99.	99.	99.	99.	99.	99.	99.	99.	18.	99.	99.	99.	99.	99.	99.	99.	99.	21
2	99.	99.	99.	99.	99.	99.	35.	2.	4.	1.	2.	99	1.	1.	1.	3.	3.	6.	1.	1.	99.	2.	4.	99.	99.	99.	99.	99.	99.	1.	7.	99.	99.	99.	99.	99.	99.	99.	99.	7.	99.	99.	99.	99.	99	99.	99.	99.	7.
3	99.	99.	99.	99.	99.	99.	30.	2.	3.	1.	2.	99.	1.	2.	1.	3.	5.	4.	2.	99.	99.	2.	99.	99.	99.	99.	99.	99.	99.	1.	18.	99.	99.	99.	99.	99.	99.	99.	99.	18.	99.	99.	99.	99.	99.	99.	99.	99.	21
4	99.	99.	99.	99.	99.	99.	22.	2.	10.	2.	2.	99.	2.	99.	1.	2.	2.	2.	2.	99.	99.	2.	4.	99.	99.	99.	99.	99.	99.	2.	99.	99.	99.	99.	99.	99.	99.	99.	99.	99.	99.	99.	99.	99.	99.	99.	99.	99.	99.
5	99.	99.	99.	99.	99.	99.	41.	2.	9.	1.	2.	99.	1.	1.	1.	2.	3.	7.	1.	1.	99.	2.	4.	99.	99.	99.	99.	99.	99.	1.	4.	99.	99.	99.	99.	99.	99.	99.	99.	4.	99.	99.	99.	99.	99.	99.	99.	99.	2.
6	99.	99.	99.	99.	99.	99.	41.	2.	3.	1.	3.	99.	99.	99.	1.	2.	3.	7.	2.	99.	99.	2.	99.	99.	99.	99.	99.	99.	99.	1.	1.	99.	99.	99.	99.	99.	99.	99.	99.	1.	99.	99.	99.	99.	99.	99.	99.	99.	1.
1	99.	99.	99.	99.	99.	99.	22.	2.	9.	1.	1.	2.	1.	1.	1.	3.	3.	2.	2.	99.	99.	1.	99.	99.	99.	99.	99.	99.	99.	1.	7.	99.	99.	99.	99.	99.	99.	99.	99.	7.	99.	99.	99.	99.	99.	99.	99.	99.	21
2	99.	99.	99.	99.	99.	99.	25.	2.	2.	1.	1.	2.	1.	2.	1.	2.	3.	1.	2.	99.	99.	2.	99.	99.	99.	99.	99.	99.	99.	1.	8.	99.	99.	99.	99.	99.	99.	99.	99.	8.	99.	99.	99.	99.	99.	99.	99.	99.	7.
3	99.	99.	99.	99.	99.	99.	49.	2.	3.	1.	2.	99.	1.	2.	1.	2.	5.	4.	1.	1.	99.	2.	99.	99.	99.	99.	99.	99.	99.	1.	17.	99.	99.	99.	99.	99.	99.	99.	99.	17.	99.	99.	99.	99.	99.	99.	99.	99.	2.
4	99.	99.	99.	99.	99.	99.	26.	2.	10.	1.	2.	99.	1.	2.	1.	2.	3.	2.	2.	99.	99.	2.	4.	99.	99.	99.	99.	99.	99.	1.	18.	99.	99.	99.	99.	99.	99.	99.	99.	18.	99.	99.	99.	99.	99.	99.	99.	99.	16.
5	99.	99.	99.	99.	99.	99.	21.	2.	12.	1.	1.	2.	1.	1.	1.	3.	3.	1.	1.	1.	99.	2.	4.	99.	99.	99.	99.	99.	99.	1.	4.	99.	99.	99.	99.	99.	99.	99.	99.	4.	99.	99.	99.	99.	99.	99.	99.	99.	3.
6	99.	99.	99.	99.	99.	99.	27.	2.	3.	1.	1.	2.	1.	1.	1.	3.	5.	2.	2.	99.	99.	2.	4.	99.	99.	99.	99.	99.	99.	1.	4.	99.	99.	99.	99.	99.	99.	99.	99.	4.	99.	99.	99.	99.	99.	99.	99.	99.	16.
1	99.	99.	99.	99.	99.	99.	23.	2.	7.	1.	1.	2.	1.	1.	1.	3.	3.	1.	2.	99.	99.	1.	99.	99.	99.	99.	99.	99.	99.	1.	4.	99.	99.	99.	99.	99.	99.	99.	99.	4.	99.	99.	99.	99.	99.	99.	99.	99.	2.
2	99.	99.	99.	99.	99.	99.	32.	2.	1.	1.	1.	2.	1.	1.	1.	4.	3.	5.	2.	99.	99.	2.	99.	99.	99.	99.	99.	99.	99.	1.	5.	99.	99.	99.	99.	99.	99.	99.	99.	5.	99.	99.	99.	99.	99.	99.	99.	99.	2.
3	99.	99.	99.	99.	99.	99.	28.	2.	12.	1.	2.	99.	1.	1.	1.	3.	3.	4.	2.	99.	99.	2.	99.	99.	99.	99.	99.	99.	99.	1.	4.	99.	99.	99.	99.	99.	99.	99.	99.	4.	99.	99.	99.	99.	99.	99.	99.	99.	2.
4	99.	99.	99.	99.	99.	99.	31.	2.	9.	1.	2.	99.	1.	2.	1.	2.	3.	2.	2.	99.	99.	1.	99.	99.	99.	99.	99.	99.	99.	1.	18.	99.	99.	99.	99.	99.	99.	99.	99.	18.	99.	99.	99.	99.	99.	99.	99.	99.	21
5	99.	99.	99.	99.	99.	99.	34.	2.	2.	1.	2.	99.	1.	2.	1.	2.	2.	3.	1.	1.	99.	1.	99.	99.	99.	99.	99.	99.	99.	1.	18.	99.	99.	99.	99.	99.	99.	99.	99.	18.	99.	99.	99.	99.	99.	99.	99.	99.	22
6	99.	99.	99.	99.	99.	99.	19.	2.	10.	2.	2.	99.	1.	2.	1.	3.	3.	1.	2.	99.	99.	2.	99.	99.	99.	99.	99.	99.	99.	1.	18.	99.	99.	99.	99.	99.	99.	99.	99.	18.	99.	99.	99.	99.	99.	99.	99.	99.	22
1	99.	99.	2.	99.	99.	99.	45.	2.	6.	1.	2.	99.	1.	2.	3.	2.	2.	3.	2.	99.	99.	2.	99.	99.	99.	99.	99.	99.	99.	1.	18.	99.	99.	99.	99.	99.	99.	99.	99.	18.	99.	99.	99.	99.	99.	99.	99.	99.	16.
2	99.	99.	2.	99.	99.	99.	34.	2.	10.	1.	1.	2.	1.	1.	3.	2.	3.	2.	2.	99.	99.	2.	99.	99.	99.	99.	99.	99.	99.	1.	7.	99.	99.	99.	99.	99.	99.	99.	99.	7.	99.	99.	99.	99.	99.	99.	99.	99.	2.
3	99.	99.	2.	99.	99.	99.	37.	2.	8.	1.	1.	2.	1.	2.	3.	2.	3.	3.	2.	99.	99.	1.	99.	99.	99.	99.	99.	99.	99.	1.	18.	99.	99.	99.	99.	99.	99.	99.	99.	18.	99.	99.	99.	99.	99.	99.	99.	99.	16.
4	99.	99.	2.	99.	99.	99.	27.	2.	9.	1.	1.	2.	1.	2.	3.	2.	5.	1.	2.	99.	99.	1.	99.	99.	99.	99.	99.	99.	99.	1.	17.	99.	99.	99.	99.	99.	99.	99.	99.	17.	99.	99.	99.	99.	99.	99.	99.	99.	2.
5	99.	99.	4.	99.	99.	99.	40.	2.	12.	1.	2.	99.	1.	1.	3.	3.	3.	4.	1.	1.	99.	1.	99.	99.	99.	99.	99.	99.	99.	1.	7.	99.	99.	99.	99.	99.	99.	99.	99.	7.	99.	99.	99.	99.	99.	99.	99.	99.	2.
6	99.	99.	2.	99.	99.	99.	43.	2.	9.	1.	2.	99.	1.	2.	1.	2.	5.	2.	2.	99.	99.	2.	4.	99.	99.	99.	99.	99.	99.	1.	18.	99.	99.	99.	99.	99.	99.	99.	99.	18.	99.	99.	99.	99.	99.	99.	99.	99.	21
7	99.	99.	5.	99.	99.	99.	19.	2.	3.	1.	1.	2.	1.	2.	1.	3.	5.	1.	1.	1.	99.	2.	99.	99.	99.	99.	99.	99.	99.	1.	18.	99.	99.	99.	99.	99.	99.	99.	99.	18.	99.	99.	99.	99.	99.	99.	99.	99.	16.
8	99.	99.	2.	99.	99.	99.	26.	2.	1.	1.	1.	2.	1.	1.	1.	3.	3.	1.	2.	99.	99.	1.	99.	99.	99.	99.	99.	99.	99.	1.	7.	99.	99.	99.	99.	99.	99.	99.	99.	7.	99.	99.	99.	99.	99.	99.	99.	99.	16
9	99.	99.	5.	99.	99.	99.	23.	2.	10.	2.	1.	2.	1.	1.	1.	3.	5.	2.	2.	99.	99.	2.	4.	99.	99.	99.	99.	99.	99.	1.	4.	99.	99.	99.	99.	99.	99.	99.	99.	4.	99.	99.	99.	99.	99.	99.	99.	99.	2.
10	99.	99.	2.	99.	99.	99.	31.	2.	6.	1.	2.	99.	1.	1.	1.	2.	3.	3.	2.	99.	99.	2.	4.	99.	99.	99.	99.	99.	99.	1.	5.	99.	99.	99.	99.	99.	99.	99.	99.	5.	99.	99.	99.	99.	99.	99.	99.	99.	2.
1	99.	99.	3.	99.	99.	99.	19.	2.	4.	1.	1.	2.	1.	1.	3.	3.	5.	1.	2.	99.	99.	2.	99.	99.	99.	99.	99.	99.	99.	1.	4.	99.	99.	99.	99.	99.	99.	99.	99.	4.	99.	99.	99.	99.	99.	99.	99.	99.	16.
2	99.	99.	4.	99.	99.	99.	30.	2.	10	1.	2.	99.	1.	2.	3.	3.	5.	3.	2.	99.	99.	1.	99.	99.	99.	99.	99.	99.	99.	1.	18.	99.	99.	99.	99.	99.	99.	99.	99.	18.	99.	99.	99.	99.	99.	99.	99.	99.	16.
3	99.	99.	4.	99.	99.	99.	23.	2.	1.	1.	2.	99.	1.	1.	3.	3.	3.	2.	2.	99.	99.	1.	99.	99.	99.	99.	99.	99.	99.	1.	4.	99.	99.	99.	99.	99.	99.	99.	99.	4.	99.	99.	99.	99.	99.	99.	99.	99.	2.
4	99.	99.	4.	99.	99.	99.	46.	2.	9.	1.	2.	99.	1.	2.	3.	2.	3.	2.	2.	99.	99.	2.	99.	99.	99.	99.	99.	99.	99.	1.	18.	99.	99.	99.	99.	99.	99.	99.	99.	18.	99.	99.	99.	99.	99.	99.	99.	99.	16.
5	99.	99.	5.	99.	99.	99.	39.	2.	12.	1.	2.	99.	2.	99.	3.	3.	3.	5.	2.	99.	99.	1.	99.	99.	99.	99.	99.	99.	99.	2.	99.	99.	99.	99.	99.	99.	99.	99.	99.	99.	99.	99.	99.	99.	99.	99.	99.	99.	99.
6	99.	99.	5.	99.	99.	99.	38.	2.	12.	1.	2.	99.	1.	1.	1.	2.	3.	4.	2.	99.	99.	2.	4.	99.	99.	99.	99.	99.	99.	1.	7.	99.	99.	99.	99.	99.	99.	99.	99.	7.	99.	99.	99.	99.	99.	99.	99.	99.	3.
7	99.	99.	5.	99.	99.	99.	23.	2.	1.	2.	1.	2.	1.	2.	1.	3.	3.	2.	2.	99.	99.	2.	4.	99.	99.	99.	99.	99.	99.	1.	16.	99.	99.	99.	99.	99.	99.	99.	99.	16.	99.	99.	99.	99.	99.	99.	99.	99.	16.
8	99.	99.	5.	99.	99.	99.	33.	2.	9.	1.	2.	99.	1.	1.	1.	2.	5.	2.	2.	99.	99.	2.	4.	99.	99.	99.	99.	99.	99.	1.	7.	99.	99.	99.	99.	99.	99.	99.	99.	7.	99.	99.	99.	99.	99.	99.	99.	99.	6
9	99.	99.	3.	99.	99.	99.	24.	2.	12.	1.	1.	2.	1.	1.	1.	2.	3.	1.	2.	99.	99.	1.	99.	99.	99.	99.	99.	99.	99.	1.	5.	99.	99.	99.	99.	99.	99.	99.	99.	5.	99.	99.	99.	99.	99.	99.	99.	99.	2.
10	99.	99.	5.	99.	99.	99.	44.	2.	9.	1.	2.	99.	1.	2.	1.	2.	2.	5.	2.	99.	99.	2.	99.	99.	99.	99.	99.	99.	99.	1.	18.	99.	99.	99.	99.	99.	99.	99.	99.	18.	99.	99.	99.	99.	99.	99.	99.	99.	21
1	99.	99.	99.	99.	99.	99.	40.	2.	9.	1.	2.	99.	1.	1.	1.	2.	3.	4.	1.	1.	99.	2.	4.	99.	99.	99.	99.	99.	99.	1.	3.	99.	99.	99.	99.	99.	99.	99.	99.	3.	99.	99.	99.	99.	99.	99.	99.	99.	1.
2	99.	99.	99.	99.	99.	99.	19.	2.	11.	1.	1.	2.	1.	1.	1.	3.	3.	1.	2.	99.	99.	1.	99.	99.	99.	99.	99.	99.	99.	1.	3.	99.	99.	99.	99.	99.	99.	99.	99.	3.	99.	99.	99.	99.	99.	99.	99.	99.	1.
3	99.	99.	99.	99.	99.	99.	20.	2.	10.	1.	2.	99.	1.	2.	1.	3.	3.	1.	2.	99.	99.	2.	4.	99.	99.	99.	99.	99.	99.	1.	16.	99.	99.	99.	99.	99.	99.	99.	99.	16.	99.	99.	99.	99.	99.	99.	99.	99.	16.
4	99.	99.	99.	99.	99.	99.	37.	2.	7.	1.	3.	99.	99.	99.	1.	3.	3.	4.	2.	99.	99.	2.	4.	99.	99.	99.	99.	99.	99.	1.	1.	99.	99.	99.	99.	99.	99.	99.	99.	1.	99.	99.	99.	99.	99.	99.	99.	99.	1.
5	99.	99.	99.	99.	99.	99.	35.	2.	1.	1.	2.	99.	2.	99.	1.	2.	3.	5.	1.	1.	99.	1.	99.	99.	99.	99.	99.	99.	99.	2.	99.	99.	99.	99.	99.	99.	99.	99.	99.	99.	99.	99.	99.	99.	99.	99.	99.	99.	99.
6	99.	99.	99.	99.	99.	99.	24.	2.	1.	1.	1.	2.	2.	99.	1.	3.	3.	1.	2.	99.	99.	2.	4.	99.	99.	99.	99.	99.	99.	2.	99.	99.	99.	99.	99.	99.	99.	99.	99.	99.	99.	99.	99.	99.	99.	99.	99.	99.	99.
1	99.	99.	99.	99.	99.	99.	33.	2.	10.	1.	1.	2.	1.	1.	1.	2.	5.	2.	1.	1.	99.	2.	4.	99.	99.	99.	99.	99.	99.	1.	4.	99.	99.	99.	99.	99.	99.	99.	99.	4.	99.	99.	99.	99.	99.	99.	99.	99.	2.
2	99.	99.	99.	99.	99.	99.	31.	2.	6.	1.	1.	2.	1.	2.	1.	3.	5.	2.	1.	1.	99.	2.	99.	99.	99.	99.	99.	99.	99.	1.	18.	99.	99.	99.	99.	99.	99.	99.	99.	18.	99.	99.	99.	99.	99.	99.	99.	99.	16.
3	99.	99.	99.	99.	99.	99.	32.	2.	8.	1.	2.	99.	1.	1.	1.	3.	3.	1.	2.	99.	99.	1.	99.	99.	99.	99.	99.	99.	99.	1.	3.	99.	99.	99.	99.	99.	99.	99.	99.	3.	99.	99.	99.	99.	99.	99.	99.	99.	1.
4	99.	99.	99.	99.	99.	99.	47.	2.	9.	1.	2.	99.	2.	99.	1.	2.	5.	2.	2.	99.	99.	2.	4.	99.	99.	99.	99.	99.	99.	2.	99.	99.	99.	99.	99.	99.	99.	99.	99.	99.	99.	99.	99.	99.	99.	99.	99.	99.	99.
5	99.	99.	99.	99.	99.	99.	24.	2.	4.	1.	2.	99.	2.	99.	1.	3.	3.	2.	2.	99.	99.	1.	99.	99.	99.	99.	99.	99.	99.	2.	99.	99.	99.	99.	99.	99.	99.	99.	99.	99.	99.	99.	99.	99.	99.	99.	99.	99.	99.
6	99.	99.	99.	99.	99.	99.	28.	2.	2.	1.	2.	99.	1.	1.	1.	3.	3.	3.	1.	1.	99.	1.	99.	99.	99.	99.	99.	99.	99.	1.	7.	99.	99.	99.	99.	99.	99.	99.	99.	7.	99.	99.	99.	99.	99.	99.	99.	99.	3.
1	99	99	4	99	99	99	31	2	4	1	2	99	1	1	1	3	3	2	2	99	99	2	99	99	99	99	99	99	99	1	7	99	99	99	99	99	99	99	99	7	99	99	99	99	99	99	99	99	2
2	99	99	5	99	99	99	31	2	9	1	1	2	2	99	3	3	2	3	2	99	99	2	99	99	99	99	99	99	99	2	99	99	99	99	99	99	99	99	99	99	99	99	99	99	99	99	99	99	99
3	99	99	4	99	99	99	34	2	9	1	1	2	2	99	3	3	3	4	2	99	99	2	99	99	99	99	99	99	99	2	99	99	99	99	99	99	99	99	99	99	99	99	99	99	99	99	99	99	99
4	99	99	4	99	99	99	31	2	7	2	2	99	1	1	3	3	5	3	2	99	99	2	99	99	99	99	99	99	99	1	7	99	99	99	99	99	99	99	99	7	99	99	99	99	99	99	99	99	1
5	99	99	5	99	99	99	22	2	6	1	1	2	2	99	1	3	3	2	2	99	99	2	99	99	99	99	99	99	99	2	99	99	99	99	99	99	99	99	99	99	99	99	99	99	99	99	99	99	99
6	99	99	4	99	99	99	33	2	10	1	2	99	1	1	3	4	2	4	2	99	99	2	99	99	99	99	99	99	99	1	7	99	99	99	99	99	99	99	99	7	99	99	99	99	99	99	99	99	2
7	99	99	4	99	99	99	33	2	6	1	1	2	1	1	3	3	3	2	2	99	99	2	99	99	99	99	99	99	99	1	7	99	99	99	99	99	99	99	99	7	99	99	99	99	99	99	99	99	2
8	99	99	5	99	99	99	35	2	5	1	2	99	1	1	3	2	5	1	2	99	99	2	99	99	99	99	99	99	99	1	7	99	99	99	99	99	99	99	99	7	99	99	99	99	99	99	99	99	16
9	99	99	3	99	99	99	22	2	10	1	1	2	2	99	3	4	3	1	2	99	99	2	99	99	99	99	99	99	99	2	99	99	99	99	99	99	99	99	99	99	99	99	99	99	99	99	99	99	99
10	99	99	5	99	99	99	37	2	11	1	1	2	2	99	3	3	3	1	2	99	99	2	99	99	99	99	99	99	99	2	99	99	99	99	99	99	99	99	99	99	99	99	99	99	99	99	99	99	99
1	99.	99.	4.	99.	99.	99.	40.	2.	9.	1.	2.	99.	2.	99.	3.	2.	5.	4.	2.	99.	99.	2.	99.	99.	99.	99.	99.	99.	99.	2.	99.	99.	99.	99.	99.	99.	99.	99.	99.	99.	99.	99.	99.	99.	99.	99.	99.	99.	99.
2	99.	99.	2.	99.	99.	99.	28.	2.	8.	1.	2.	99.	1.	1.	3.	2.	4.	2.	1.	1.	99.	2.	99.	99.	99.	99.	99.	99.	99.	1.	4.	7.	99.	99.	99.	99.	99.	99.	99.	4.	7.	99.	99.	99.	99.	99.	99.	99.	2.
3	99.	99.	2.	99.	99.	99.	32.	2.	1.	1.	1.	2.	1.	1.	3.	2.	3.	1.	1.	1.	99.	2.	99.	99.	99.	99.	99.	99.	99.	1.	7.	99.	99.	99.	99.	99.	99.	99.	99.	7.	99.	99.	99.	99.	99.	99.	99.	99.	2.
4	99.	99.	4.	99.	99.	99.	26.	2.	11.	2.	1.	2.	2.	99.	3.	3.	5.	1.	2.	99.	99.	2.	99.	99.	99.	99.	99.	99.	99.	2.	99.	99.	99.	99.	99.	99.	99.	99.	99.	99.	99.	99.	99.	99.	99.	99.	99.	99.	99.
5	99.	99.	4.	99.	99.	99.	30.	2.	1.	1.	1.	2.	2.	99.	3.	2.	2.	1.	2.	99.	99.	2.	99.	99.	99.	99.	99.	99.	99.	2.	99.	99.	99.	99.	99.	99.	99.	99.	99.	99.	99.	99.	99.	99.	99.	99.	99.	99.	99.
6	99.	99.	4.	99.	99.	99.	38.	2.	9.	1.	3.	99.	99.	99.	3.	2.	5.	3.	1.	2.	99.	2.	99.	99.	99.	99.	99.	99.	99.	1.	1.	99.	99.	99.	99.	99.	99.	99.	99.	1.	99.	99.	99.	99.	99.	99.	99.	99.	1.
7	99.	99.	4.	99.	99.	99.	29.	2.	4.	1.	1.	2.	1.	1.	3.	2.	5.	2.	2.	99.	99.	2.	3.	4.	99.	99.	99.	99.	99.	1.	7.	99.	99.	99.	99.	99.	99.	99.	99.	7.	99.	99.	99.	99.	99.	99.	99.	99.	2.
8	99.	99.	4.	99.	99.	99.	32.	2.	6.	1.	2.	99.	1.	1.	3.	2.	3.	3.	2.	99.	99.	2.	99.	99.	99.	99.	99.	99.	99.	1.	7.	99.	99.	99.	99.	99.	99.	99.	99.	7.	99.	99.	99.	99.	99.	99.	99.	99.	2.
9	99.	99.	4.	99.	99.	99.	27.	2.	11.	1.	2.	99.	1.	2.	3.	2.	5.	2.	2.	99.	99.	2.	99.	99.	99.	99.	99.	99.	99.	1.	18.	99.	99.	99.	99.	99.	99.	99.	99.	18.	99.	99.	99.	99.	99.	99.	99.	99.	16.
10	99.	99.	4.	99.	99.	99.	29.	2.	8.	1.	1.	2.	2.	99.	3.	2.	3.	2.	2.	99.	99.	2.	99.	99.	99.	99.	99.	99.	99.	2.	99.	99.	99.	99.	99.	99.	99.	99.	99.	99.	99.	99.	99.	99.	99.	99.	99.	99.	99.
1	99.	99.	1.	99.	99.	99.	25.	2.	9.	1.	2.	99.	1.	1.	3.	2.	3.	2.	2.	99.	99.	2.	99.	99.	99.	99.	99.	99.	99.	1.	3.	99.	99.	99.	99.	99.	99.	99.	99.	3.	99.	99.	99.	99.	99.	99.	99.	99.	1.
2	99.	99.	2.	99.	99.	99.	40.	2.	3.	1.	2.	99.	2.	99.	3.	2.	5.	2.	2.	99.	99.	2.	99.	99.	99.	99.	99.	99.	99.	2.	99.	99.	99.	99.	99.	99.	99.	99.	99.	99.	99.	99.	99.	99.	99.	99.	99.	99.	99.
3	99.	99.	2.	99.	99.	99.	38.	2.	11.	1.	2.	99.	1.	1.	3.	3.	3.	4.	1.	2.	99.	2.	99.	99.	99.	99.	99.	99.	99.	1.	4.	99.	99.	99.	99.	99.	99.	99.	99.	4.	99.	99.	99.	99.	99.	99.	99.	99.	16.
4	99.	99.	4.	99.	99.	99.	31.	2.	8.	1.	2.	99.	1.	1.	3.	2.	3.	3.	2.	99.	99.	2.	99.	99.	99.	99.	99.	99.	99.	1.	7.	99.	99.	99.	99.	99.	99.	99.	99.	7.	99.	99.	99.	99.	99.	99.	99.	99.	17
5	99.	99.	4.	99.	99.	99.	23.	2.	6.	1.	1.	2.	2.	99.	3.	2.	3.	1.	2.	99.	99.	2.	99.	99.	99.	99.	99.	99.	99.	2.	99.	99.	99.	99.	99.	99.	99.	99.	99.	99.	99.	99.	99.	99.	99.	99.	99.	99.	99.
6	99.	99.	2.	99.	99.	99.	34.	2.	10.	1.	2.	99.	1.	1.	3.	2.	5.	3.	2.	99.	99.	2.	99.	99.	99.	99.	99.	99.	99.	1.	5.	99.	99.	99.	99.	99.	99.	99.	99.	5.	99.	99.	99.	99.	99.	99.	99.	99.	2.
7	99.	99.	3.	99.	99.	99.	22.	2.	7.	1.	1.	2.	1.	1.	1.	2.	3.	2.	2.	99.	99.	1.	99.	99.	99.	99.	99.	99.	99.	1.	4.	99.	99.	99.	99.	99.	99.	99.	99.	4.	99.	99.	99.	99.	99.	99.	99.	99.	2.
8	99.	99.	3.	99.	99.	99.	27.	2.	8.	2.	1.	2.	1.	2.	3.	2.	3.	1.	1.	2.	99.	1.	99.	99.	99.	99.	99.	99.	99.	1.	18.	99.	99.	99.	99.	99.	99.	99.	99.	18.	99.	99.	99.	99.	99.	99.	99.	99.	16.
9	99.	99.	3.	99.	99.	99.	30.	2.	11.	1.	1.	2.	1.	2.	3.	2.	5.	2.	2.	99.	99.	2.	3.	99.	99.	99.	99.	99.	99.	1.	18.	99.	99.	99.	99.	99.	99.	99.	99.	18.	99.	99.	99.	99.	99.	99.	99.	99.	16.
10	99.	99.	3.	99.	99.	99.	23.	2.	2.	1.	2.	99.	2.	99.	1.	3.	5.	1.	2.	99.	99.	2.	99.	99.	99.	99.	99.	99.	99.	2.	99.	99.	99.	99.	99.	99.	99.	99.	99.	99.	99.	99.	99.	99.	99.	99.	99.	99.	99.
1	99.	99.	99.	99.	99.	99.	25.	2.	12.	1.	1.	2.	2.	99.	3.	4.	5.	1.	2.	99.	99.	2.	99.	99.	99.	99.	99.	99.	99.	2.	99.	99.	99.	99.	99.	99.	99.	99.	99.	99.	99.	99.	99.	99.	99.	99.	99.	99.	99.
2	99.	99.	99.	99.	99.	99.	39.	2.	7.	1.	1.	2.	1.	1.	3.	2.	3.	3.	2.	99.	99.	2.	99.	99.	99.	99.	99.	99.	99.	1.	4.	99.	99.	99.	99.	99.	99.	99.	99.	4.	99.	99.	99.	99.	99.	99.	99.	99.	2.
3	99.	99.	99.	99.	99.	99.	34.	2.	4.	1.	2.	99.	1.	1.	3.	2.	3.	3.	1.	1.	99.	2.	99.	99.	99.	99.	99.	99.	99.	1.	4.	99.	99.	99.	99.	99.	99.	99.	99.	4.	99.	99.	99.	99.	99.	99.	99.	99.	2.
4	99.	99.	99.	99.	99.	99.	44.	2.	4.	1.	2.	99.	2.	99.	3.	4.	2.	2.	2.	99.	99.	2.	99.	99.	99.	99.	99.	99.	99.	2.	99.	99.	99.	99.	99.	99.	99.	99.	99.	99.	99.	99.	99.	99.	99.	99.	99.	99.	99.
5	99.	99.	99.	99.	99.	99.	35.	2.	8.	1.	2.	99.	1.	1.	3.	3.	5.	3.	2.	99.	99.	2.	99.	99.	99.	99.	99.	99.	99.	1.	7.	99.	99.	99.	99.	99.	99.	99.	99.	7.	99.	99.	99.	99.	99.	99.	99.	99.	2.
6	99.	99.	99.	99.	99.	99.	27.	2.	5.	1.	1.	2.	2.	99.	3.	4.	5.	1.	2.	99.	99.	2.	4.	99.	99.	99.	99.	99.	99.	2.	99.	99.	99.	99.	99.	99.	99.	99.	99.	99.	99.	99.	99.	99.	99.	99.	99.	99.	99.
7	99.	99.	99.	99.	99.	99.	39.	2.	3.	1.	3.	99.	99.	99.	3.	3.	2.	7.	2.	99.	99.	2.	99.	99.	99.	99.	99.	99.	99.	1.	1.	99.	99.	99.	99.	99.	99.	99.	99.	1.	99.	99.	99.	99.	99.	99.	99.	99.	2.
1	99.	99.	99.	99.	99.	99.	27.	2.	5.	1.	1.	2.	2.	99.	3.	4.	5.	2.	2.	99.	99.	2.	99.	99.	99.	99.	99.	99.	99.	2.	99.	99.	99.	99.	99.	99.	99.	99.	99.	99.	99.	99.	99.	99.	99.	99.	99.	99.	99.
2	99.	99.	99.	99.	99.	99.	18.	2.	2.	2.	1.	2.	1.	1.	3.	3.	3.	1.	2.	99.	99.	2.	99.	99.	99.	99.	99.	99.	99.	1.	4.	99.	99.	99.	99.	99.	99.	99.	99.	4.	99.	99.	99.	99.	99.	99.	99.	99.	2.
3	99.	99.	99.	99.	99.	99.	31.	2.	5.	1.	2.	99.	2.	99.	3.	2.	3.	2.	2.	99.	99.	2.	99.	99.	99.	99.	99.	99.	99.	2.	99.	99.	99.	99.	99.	99.	99.	99.	99.	99.	99.	99.	99.	99.	99.	99.	99.	99.	99.
4	99.	99.	99.	99.	99.	99.	25.	2.	3.	2.	1.	2.	1.	1.	3.	3.	3.	3.	2.	99.	99.	2.	99.	99.	99.	99.	99.	99.	99.	1.	4.	99.	99.	99.	99.	99.	99.	99.	99.	4.	99.	99.	99.	99.	99.	99.	99.	99.	2.
5	99.	99.	99.	99.	99.	99.	24.	2.	1.	1.	2.	99.	1.	1.	3.	3.	3.	3.	1.	1.	99.	2.	99.	99.	99.	99.	99.	99.	99.	1.	3.	99.	99.	99.	99.	99.	99.	99.	99.	3.	99.	99.	99.	99.	99.	99.	99.	99.	1.
6	99.	99.	99.	99.	99.	99.	36.	2.	4.	1.	2.	99.	2.	99.	3.	3.	2.	6.	2.	99.	99.	2.	99.	99.	99.	99.	99.	99.	99.	2.	99.	99.	99.	99.	99.	99.	99.	99.	99.	99.	99.	99.	99.	99.	99.	99.	99.	99.	99.
1	99.	99.	5.	99.	99.	99.	24.	2.	6.	1.	1.	2.	1.	1.	1.	2.	3.	3.	2.	99.	99.	1.	99.	99.	99.	99.	99.	99.	99.	1.	7.	99.	99.	99.	99.	99.	99.	99.	99.	7.	99.	99.	99.	99.	99.	99.	99.	99.	16.
2	99.	99.	3.	99.	99.	99.	34.	2.	11.	1.	2.	99.	2.	99.	4.	2.	3.	8.	2.	99.	99.	2.	99.	99.	99.	99.	99.	99.	99.	2.	99.	99.	99.	99.	99.	99.	99.	99.	99.	99.	99.	99.	99.	99.	99.	99.	99.	99.	99.
3	99.	99.	5.	99.	99.	99.	30.	2.	4.	1.	1.	2.	1.	1.	4.	2.	5.	4.	2.	99.	99.	1.	99.	99.	99.	99.	99.	99.	99.	1.	7.	99.	99.	99.	99.	99.	99.	99.	99.	7.	99.	99.	99.	99.	99.	99.	99.	99.	16.
4	99.	99.	3.	99.	99.	99.	18.	2.	7.	1.	1.	2.	2.	99.	4.	2.	3.	1.	2.	99.	99.	2	99.	99.	99.	99.	99.	99.	99.	2.	99.	99.	99.	99.	99.	99.	99.	99.	99.	99.	99.	99.	99.	99.	99.	99.	99.	99.	99.
5	99.	99.	4.	99.	99.	99.	42.	2.	5.	1.	3.	99.	99.	99.	4.	2.	3.	9.	1.	1.	99.	2.	99.	99.	99.	99.	99.	99.	99.	1.	1.	99.	99.	99.	99.	99.	99.	99.	99.	1.	99.	99.	99.	99.	99.	99.	99.	99.	1.
6	99.	99.	5.	99.	99.	99.	35.	2.	11.	1.	2.	99.	1.	1.	1.	2.	3.	7.	2.	99.	99.	2.	99.	99.	99.	99.	99.	99.	99.	1.	7.	99.	99.	99.	99.	99.	99.	99.	99.	7.	99.	99.	99.	99.	99.	99.	99.	99.	2.
7	99.	99.	5.	99.	99.	99.	27.	2.	10.	1.	1.	2.	1.	1.	1.	2.	2.	2.	2.	99.	99.	2.	99.	99.	99.	99.	99.	99.	99.	1.	7.	99.	99.	99.	99.	99.	99.	99.	99.	7.	99.	99.	99.	99.	99.	99.	99.	99.	16.
8	99.	99.	5.	99.	99.	99.	23.	2.	12.	1.	1.	2.	1.	1.	3.	2.	3.	1.	2.	99.	99.	1.	99.	99.	99.	99.	99.	99.	99.	1.	7.	99.	99.	99.	99.	99.	99.	99.	99.	7.	99.	99.	99.	99.	99.	99.	99.	99.	2.
9	99.	99.	4.	99.	99.	99.	36.	2.	7.	1.	2.	99.	2.	99.	3.	2.	2.	5.	1.	2.	99.	1.	99.	99.	99.	99.	99.	99.	99.	2.	99.	99.	99.	99.	99.	99.	99.	99.	99.	99.	99.	99.	99.	99.	99.	99.	99.	99.	99.
10	99.	99.	4.	99.	99.	99.	24.	2.	1.	1.	2.	99.	2.	99.	1.	2.	5.	1.	2.	99.	99.	2.	99.	99.	99.	99.	99.	99.	99.	2.	99.	99.	99.	99.	99.	99.	99.	99.	99.	99.	99.	99.	99.	99.	99.	99.	99.	99.	99.
11	99.	99.	4.	99.	99.	99.	29.	2.	4.	1.	2.	99.	2.	99.	1.	2.	2.	4.	2.	99.	99.	2.	99.	99.	99.	99.	99.	99.	99.	2.	99.	99.	99.	99.	99.	99.	99.	99.	99.	99.	99.	99.	99.	99.	99.	99.	99.	99.	99.
12	99.	99.	4.	99.	99.	99.	24.	2.	1.	1.	2.	99.	2.	99.	1.	2.	3.	4.	2.	99.	99.	2.	99.	99.	99.	99.	99.	99.	99.	2.	99.	99.	99.	99.	99.	99.	99.	99.	99.	99.	99.	99.	99.	99.	99.	99.	99.	99.	99.
1	99.	99.	4.	99.	99.	99.	30.	2.	7.	1.	1.	2.	2.	99.	3.	2.	2.	4.	2.	99.	99.	2.	99.	99.	99.	99.	99.	99.	99.	2.	99.	99.	99.	99.	99.	99.	99.	99.	99.	99.	99.	99.	99.	99.	99.	99.	99.	99.	99.
2	99.	99.	4.	99.	99.	99.	33.	2.	12.	1.	2.	99.	1.	1.	2.	2.	3.	3.	2.	99.	99.	2.	99.	99.	99.	99.	99.	99.	99.	1.	7.	99.	99.	99.	99.	99.	99.	99.	99.	7.	99.	99.	99.	99.	99.	99.	99.	99.	2.
3	99.	99.	4.	99.	99.	99.	31.	2.	8.	1.	1.	2.	1.	1.	3.	2.	2.	3.	2.	99.	99.	2.	99.	99.	99.	99.	99.	99.	99.	1.	7.	99.	99.	99.	99.	99.	99.	99.	99.	7.	99.	99.	99.	99.	99.	99.	99.	99.	2.
4	99.	99.	3.	99.	99.	99.	42.	2.	11.	1.	2.	99.	1.	1.	3.	2.	3.	3.	2.	99.	99.	1.	99.	99.	99.	99.	99.	99.	99.	1.	3.	99.	99.	99.	99.	99.	99.	99.	99.	3.	99.	99.	99.	99.	99.	99.	99.	99.	2.
5	99.	99.	3.	99.	99.	99.	21.	2.	2.	1.	1.	1.	2.	99.	3.	2.	3.	2.	2.	99.	99.	2.	99.	99.	99.	99.	99.	99.	99.	2.	99.	99.	99.	99.	99.	99.	99.	99.	99.	99.	99.	99.	99.	99.	99.	99.	99.	99.	99.
6	99.	99.	3.	99.	99.	99.	38.	2.	4.	1.	2.	99.	2.	99.	3.	4.	2.	4.	2.	99.	99.	2.	99.	99.	99.	99.	99.	99.	99.	2.	99.	99.	99.	99.	99.	99.	99.	99.	99.	99.	99.	99.	99.	99.	99.	99.	99.	99.	99.
7	99.	99.	5.	99.	99.	99.	38.	2.	1.	1.	2.	99.	1.	1.	2.	2.	2.	4.	1.	1.	1.	2.	99.	99.	99.	99.	99.	99.	99.	1.	4.	99.	99.	99.	99.	99.	99.	99.	99.	4.	99.	99.	99.	99.	99.	99.	99.	99.	2.
8	99.	99.	4.	99.	99.	99.	49.	2.	9.	1.	2.	99.	2.	99.	4.	2.	3.	5.	2.	99.	99.	2.	99.	99.	99.	99.	99.	99.	99.	2.	99.	99.	99.	99.	99.	99.	99.	99.	99.	99.	99.	99.	99.	99.	99.	99.	99.	99.	99.
9	99.	99.	4.	99.	99.	99.	31.	2.	5.	1.	2.	99.	1.	1.	1.	2.	3.	4.	2.	99.	99.	2.	99.	99.	99.	99.	99.	99.	99.	1.	7.	99.	99.	99.	99.	99.	99.	99.	99.	7.	99.	99.	99.	99.	99.	99.	99.	99.	16.
10	99.	99.	5.	99.	99.	99.	46.	2.	7.	1.	2.	99.	1.	1.	2.	2.	5.	4.	2.	99.	99.	2.	3.	99.	99.	99.	99.	99.	99.	1.	7.	4.	99.	99.	99.	99.	99.	99.	99.	7.	4.	99.	99.	99.	99.	99.	99.	99.	2.
11	99.	99.	3.	99.	99.	99.	26.	2.	12.	2.	2.	99.	2.	99.	4.	2.	5.	1.	2.	99.	99.	2.	3.	4.	99.	99.	99.	99.	99.	2.	99.	99.	99.	99.	99.	99.	99.	99.	99.	99.	99.	99.	99.	99.	99.	99.	99.	99.	99.
12	99.	99.	3.	99.	99.	99.	33.	2.	11.	1.	2.	99.	2.	99	4.	2.	5.	1.	2.	99.	99.	2.	5.	99.	99.	99.	99.	99.	99.	2.	99.	99.	99.	99.	99.	99.	99.	99.	99.	99.	99.	99.	99.	99.	99.	99.	99.	99.	99.
1	99.	99.	99.	99.	99.	99.	26.	2.	12.	1.	2.	99	2.	99.	1.	2.	5.	2.	2.	99.	99.	2.	99.	99.	99.	99.	99.	99.	99.	2.	99.	99.	99.	99.	99.	99.	99.	99.	99.	99.	99.	99.	99.	99.	99.	99.	99.	99.	99.
2	99.	99.	99.	99.	99.	99.	28.	2.	4.	1.	1.	2.	2.	99.	1.	2.	5.	1.	2.	99.	99.	2.	99.	99.	99.	99.	99.	99.	99.	2.	99.	99.	99.	99.	99.	99.	99.	99.	99.	99.	99.	99.	99.	99.	99.	99.	99.	99.	99.
3	99.	99.	99.	99.	99.	99.	30.	2.	8.	1.	2.	99	1.	1.	1.	2.	4.	2.	2.	99.	99.	2.	99.	99.	99.	99.	99.	99.	99.	1.	4.	99.	99.	99.	99.	99.	99.	99.	99.	4.	99.	99.	99.	99.	99.	99.	99.	99.	1.
4	99.	99.	99.	99.	99.	99.	26.	2.	1.	1.	1.	2.	1.	1.	2.	2.	5.	1.	2.	99.	99.	2.	99.	99.	99.	99.	99.	99.	99.	1.	7.	99.	99.	99.	99.	99.	99.	99.	99.	7.	99.	99.	99.	99.	99.	99.	99.	99.	16.
5	99.	99.	99.	99.	99.	99.	25.	2.	7.	1.	2.	99.	1.	1.	1.	2.	5.	2.	2.	99.	99.	1.	99.	99.	99.	99.	99.	99.	99.	1.	7.	99.	99.	99.	99.	99.	99.	99.	99.	7.	99.	99.	99.	99.	99.	99.	99.	99.	3.
6	99.	99.	99.	99.	99.	99.	21.	2.	9.	1.	2.	99.	2.	99.	1.	2.	3.	3.	2.	99.	99.	2.	99.	99.	99.	99.	99.	99.	99.	2.	99.	99.	99.	99.	99.	99.	99.	99.	99.	99.	99.	99.	99.	99.	99.	99.	99.	99.	99.
7	99.	99.	99.	99.	99.	99.	37.	2.	8.	1.	2.	99.	1.	1.	1.	2.	3.	4.	2.	99.	99.	2.	99.	99.	99.	99.	99.	99.	99.	1.	7.	99.	99.	99.	99.	99.	99.	99.	99.	7.	99.	99.	99.	99.	99.	99.	99.	99.	1.
8	99.	99.	99.	99.	99.	99.	30.	2.	1.	1.	2.	99.	2.	99.	1.	2.	5.	2.	2.	99.	99.	2.	99.	99.	99.	99.	99.	99.	99.	2.	99.	99.	99.	99.	99.	99.	99.	99.	99.	99.	99.	99.	99.	99.	99.	99.	99.	99.	99.
1	99.	99.	99.	99.	99.	99.	40.	2.	7.	1.	2.	99	1.	2	1.	2.	5.	7.	2.	99.	99.	2.	99.	99.	99.	99.	99.	99.	99.	1.	18.	99.	99.	99.	99.	99.	99.	99.	99.	18.	99.	99.	99.	99.	99.	99.	99.	99.	16.
2	99.	99.	99.	99.	99.	99.	31.	2.	11.	1.	2.	99.	2.	99.	1.	2.	3.	1.	2.	99.	99.	1.	99.	99.	99.	99.	99.	99.	99.	2.	99.	99.	99.	99.	99.	99.	99.	99.	99.	99.	99.	99.	99.	99.	99.	99.	99.	99.	99.
3	99.	99.	99.	99.	99.	99.	25.	2.	8.	1.	2.	99.	2.	99.	1.	2.	5.	99.	2.	99.	99.	2.	99.	99.	99.	99.	99.	99.	99.	2.	99.	99.	99.	99.	99.	99.	99.	99.	99.	99.	99.	99.	99.	99.	99.	99.	99.	99.	99.
4	99.	99.	99.	99.	99.	99.	20.	2.	2.	1.	2.	99.	1.	1.	1.	2.	3.	1.	2.	99.	99.	1.	99.	99.	99.	99.	99.	99.	99.	1.	4.	99.	99.	99.	99.	99.	99.	99.	99.	4.	99.	99.	99.	99.	99.	99.	99.	99.	3.
5	99.	99.	99.	99.	99.	99.	43.	2.	9	1.	2.	99.	1.	1.	1.	2.	3.	7.	1.	3.	99.	2.	99.	99.	99.	99.	99.	99.	99.	1.	4.	99.	99.	99.	99.	99.	99.	99.	99.	4.	99.	99.	99.	99.	99.	99.	99.	99.	2.
6	99.	99.	99.	99.	99.	99.	39.	2.	7.	1.	3.	99.	99.	99.	1.	2.	2.	9.	1.	1.	99.	2.	99.	99.	99.	99.	99.	99.	99.	1.	1.	99.	99.	99.	99.	99.	99.	99.	99.	1.	99.	99.	99.	99.	99.	99.	99.	99.	1.
7	99.	99.	99.	99.	99.	99.	33.	2.	6.	1.	2.	99.	2.	99.	1.	2.	5.	3.	2.	99.	99.	2.	99.	99.	99.	99.	99.	99.	99.	2.	99.	99.	99.	99.	99.	99.	99.	99.	99.	99.	99.	99.	99.	99.	99.	99.	99.	99.	99.
8	99.	99.	99.	99.	99.	99.	40.	2.	5.	1.	2.	99.	1.	1.	1.	2.	3.	5.	2.	99.	99.	2.	99.	99.	99.	99.	99.	99.	99.	1.	7.	99.	99.	99.	99.	99.	99.	99.	99.	7.	99.	99.	99.	99.	99.	99.	99.	99.	2.
1	99.	99.	2.	99.	99.	99.	28.	2.	3.	1.	1.	2.	1.	1.	2.	2.	5.	3.	2.	99.	99.	2.	99.	99.	99.	99.	99.	99.	99.	1.	7.	99.	99.	99.	99.	99.	99.	99.	99.	7.	99.	99.	99.	99.	99.	99.	99.	99.	2.
2	99.	99.	5.	99.	99.	99.	29.	2.	12.	1.	3	99	99	99	4.	2.	5.	3.	1.	2.	99.	2.	99.	99.	99.	99.	99.	99.	99.	1.	1.	99.	99.	99.	99.	99.	99.	99.	99.	1.	99.	99.	99.	99.	99.	99.	99.	99.	6.
3	99.	99.	4.	99.	99.	99.	30.	2.	11.	1.	1.	2.	1.	1.	2.	2.	5.	2.	2.	99.	99.	2.	99.	99.	99.	99.	99.	99.	99.	1.	7.	99.	99.	99.	99.	99.	99.	99.	99.	7.	99.	99.	99.	99.	99.	99.	99.	99.	3.
4	99.	99.	4.	99.	99.	99.	25.	2.	1.	1.	1.	2.	2.	99.	4.	2.	3.	1.	2.	99.	99.	2.	99.	99.	99.	99.	99.	99.	99.	2.	99.	99.	99.	99.	99.	99.	99.	99.	99.	99.	99.	99.	99.	99.	99.	99.	99.	99.	99.
5	99.	99.	5.	99.	99.	99.	27.	2.	8.	2.	1.	2.	1.	1.	4.	2.	5.	2.	2.	99.	99.	2.	99.	99.	99.	99.	99.	99.	99.	1.	7.	99.	99.	99.	99.	99.	99.	99.	99.	7.	99.	99.	99.	99.	99.	99.	99.	99.	2.
6	99.	99.	2.	99.	99.	99.	27.	2.	12.	2.	1.	2.	2	99	4.	2.	5.	2.	2.	99.	99.	2.	99.	99.	99.	99.	99.	99.	99.	2.	99.	99.	99.	99.	99.	99.	99.	99.	99.	99.	99.	99.	99.	99.	99.	99.	99.	99.	99.
7	99.	99.	4.	99.	99.	99.	33.	2.	11.	1.	2.	99.	1.	1.	4.	2.	3.	6.	1.	1.	99.	1.	99.	99.	99.	99.	99.	99.	99.	1.	4.	99.	99.	99.	99.	99.	99.	99.	99.	4.	99.	99.	99.	99.	99.	99.	99.	99.	3.
8	99.	99.	3.	99.	99.	99.	32.	2.	2.	1.	1.	2.	2.	99.	4.	2.	5.	2.	2.	99.	99.	2.	99.	99.	99.	99.	99.	99.	99.	2.	99.	99.	99.	99.	99.	99.	99.	99.	99.	99.	99.	99.	99.	99.	99.	99.	99.	99.	99.
9	99.	99.	4.	99.	99.	99.	26.	2.	3.	2.	1.	2.	2.	99.	4.	2.	3.	2.	2.	99.	99.	2.	99.	99.	99.	99.	99.	99.	99.	2.	99.	99.	99.	99.	99.	99.	99.	99.	99.	99.	99.	99.	99.	99.	99.	99.	99.	99.	99.
10	99.	99.	4.	99.	99.	99.	26.	2.	3.	2.	2.	99.	2.	99.	4.	2.	3.	2.	2.	99.	99.	1.	99.	99.	99.	99.	99.	99.	99.	2.	99.	99.	99.	99.	99.	99.	99.	99.	99.	99.	99.	99.	99.	99.	99.	99.	99.	99.	99.
1	99.	99.	99.	99.	99.	99.	26.	2.	7.	1.	1.	2.	2.	99.	4.	2.	2.	2.	2.	99.	99.	1.	99.	99.	99.	99.	99.	99.	99.	2.	99.	99.	99.	99.	99.	99.	99.	99.	99.	99.	99.	99.	99.	99.	99.	99.	99.	99.	99.
2	99.	99.	99.	99.	99.	99.	39.	2.	11.	1.	2.	99.	1.	1.	4.	2.	3.	9.	1.	1.	99.	2.	99.	99.	99.	99.	99.	99.	99.	1.	7.	99.	99.	99.	99.	99.	99.	99.	99.	7.	99.	99.	99.	99.	99.	99.	99.	99.	2.
3	99.	99.	99.	99.	99.	99.	24.	2.	4.	1.	2.	99.	2.	99.	2.	2.	5.	4.	2.	99.	99.	2.	99.	99.	99.	99.	99.	99.	99.	2.	99.	99.	99.	99.	99.	99.	99.	99.	99.	99.	99.	99.	99.	99.	99.	99.	99.	99.	99.
4	99.	99.	99.	99.	99.	99.	29.	2.	8.	1.	1.	2.	1.	1.	4.	2.	5.	2.	2.	99.	99.	2.	99.	99.	99.	99.	99.	99.	99.	1.	4.	99.	99.	99.	99.	99.	99.	99.	99.	4.	99.	99.	99.	99.	99.	99.	99.	99.	3.
5	99.	99.	99.	99.	99.	99.	32.	2.	9.	1.	1.	2.	2.	99.	4.	2.	2.	4.	2.	99.	99.	2.	99.	99.	99.	99.	99.	99.	99.	2.	99.	99.	99.	99.	99.	99.	99.	99.	99.	99.	99.	99.	99.	99.	99.	99.	99.	99.	99.
6	99.	99.	99.	99.	99.	99.	37.	2.	8.	1.	1.	2	2.	99.	4.	2.	3.	4.	1.	1.	99.	2.	99.	99.	99.	99.	99.	99.	99.	2.	99.	99.	99.	99.	99.	99.	99.	99.	99.	99.	99.	99.	99.	99.	99.	99.	99.	99.	99.
7	99.	99.	99.	99.	99.	99.	21.	2.	3.	1.	1.	2.	1.	1.	4.	2.	5.	1.	1.	1.	99.	1.	99.	99.	99.	99.	99.	99.	99.	1.	7.	99.	99.	99.	99.	99.	99.	99.	99.	7.	99.	99.	99.	99.	99.	99.	99.	99.	2.
1	99.	99.	99.	99.	99.	99.	31.	2.	2.	2.	1.	2	1	2	2.	2.	5.	5.	1.	1.	99.	2.	99.	99.	99.	99.	99.	99.	99.	1.	19	99.	99.	99.	99.	99.	99.	99.	99.	19	99.	99.	99.	99.	99.	99.	99.	99.	16.
2	99.	99.	99.	99.	99.	99.	35.	2.	10.	1.	2.	99	2.	99.	4.	2.	5.	3.	1.	1.	99.	2.	99.	99.	99.	99.	99.	99.	99.	2.	99.	99.	99.	99.	99.	99.	99.	99.	99.	99.	99.	99.	99.	99.	99.	99.	99.	99.	99.
3	99.	99.	99.	99.	99.	99.	27.	2.	3.	2.	1.	2.	1.	1.	2.	2.	3.	2.	2.	99.	99.	1.	99.	99.	99.	99.	99.	99.	99.	1.	4.	99.	99.	99.	99.	99.	99.	99.	99.	4.	99.	99.	99.	99.	99.	99.	99.	99.	2.
4	99.	99.	99.	99.	99.	99.	39.	2.	12	1.	2.	99	1.	1.	4.	2.	3.	3.	1.	1.	99.	2.	99.	99.	99.	99.	99.	99.	99.	1.	7.	99.	99.	99.	99.	99.	99.	99.	99.	7.	99.	99.	99.	99.	99.	99.	99.	99.	2.
5	99.	99.	99.	99.	99.	99.	19.	2.	1.	1.	1.	2.	1.	1.	2.	2.	3.	1.	2.	99.	99.	1.	99.	99.	99.	99.	99.	99.	99.	1.	4.	7.	99.	99.	99.	99.	99.	99.	99.	4.	7.	99.	99.	99.	99.	99.	99.	99.	16.
6	99.	99.	99.	99.	99.	99.	31.	2.	2.	2.	1.	2.	2.	99.	2.	2.	5.	2.	2.	99.	99.	2.	99.	99.	99.	99.	99.	99.	99.	2.	99.	99.	99.	99.	99.	99.	99.	99.	99.	99.	99.	99.	99.	99.	99.	99.	99.	99.	99.
1	99.	99.	4.	99.	99.	99.	29.	2.	8.	1.	2.	99.	2.	99.	4.	2.	3.	4.	2.	99.	99.	5.	99.	99.	99.	99.	99.	99.	99.	2.	99.	99.	99.	99.	99.	99.	99.	99.	99.	99.	99.	99.	99.	99.	99.	99.	99.	99.	99.
2	99.	99.	3.	99.	99.	99.	47.	2.	2.	1.	2.	99.	1.	2.	4.	2.	3.	7.	2.	99.	99.	2.	99.	99.	99.	99.	99.	99.	99.	1.	18.	99.	99.	99.	99.	99.	99.	99.	99.	18.	99.	99.	99.	99.	99.	99.	99.	99.	16.
3	99.	99.	4.	99.	99.	99.	34.	2.	4.	1.	2.	99.	1.	1.	4.	2.	3.	3.	2.	99.	99.	2.	99.	99.	99.	99.	99.	99.	99.	1.	3.	99.	99.	99.	99.	99.	99.	99.	99.	3.	99.	99.	99.	99.	99.	99.	99.	99.	1.
4	99.	99.	4.	99.	99.	99.	40.	2.	11.	1.	3.	99.	99.	99.	4.	2.	3.	5.	2.	99.	99.	2.	99.	99.	99.	99.	99.	99.	99.	1.	1.	99.	99.	99.	99.	99.	99.	99.	99.	1.	99.	99.	99.	99.	99.	99.	99.	99.	1.
5	99.	99.	4.	99.	99.	99.	32.	2.	11.	1.	2.	99.	1.	1.	4.	3.	3.	3.	2.	99.	99.	2.	99.	99.	99.	99.	99.	99.	99.	1.	7.	99.	99.	99.	99.	99.	99.	99.	99.	7.	99.	99.	99.	99.	99.	99.	99.	99.	2.
6	99.	99.	2.	99.	99.	99.	46.	2.	12.	1.	2.	99	2.	99.	4.	2.	2.	7.	2.	99.	99.	2.	99.	99.	99.	99.	99.	99.	99.	2.	99.	99.	99.	99.	99.	99.	99.	99.	99.	99.	99.	99.	99.	99.	99.	99.	99.	99.	99.
7	99.	99.	4.	99.	99.	99.	25.	2.	10.	1.	1.	2.	1.	1.	3.	2.	3.	3.	2.	99.	99.	2.	99.	99.	99.	99.	99.	99.	99.	1.	7.	99.	99.	99.	99.	99.	99.	99.	99.	7.	99.	99.	99.	99.	99.	99.	99.	99.	2.
8	99.	99.	4.	99.	99.	99.	28.	2.	1.	2.	2.	99.	2.	99.	3.	2.	5.	4.	2.	99.	99.	4.	99.	99.	99.	99.	99.	99.	99.	2.	99.	99.	99.	99.	99.	99.	99.	99.	99.	99.	99.	99.	99.	99.	99.	99.	99.	99.	99.
9	99.	99.	5.	99.	99.	99.	20.	2.	99.	99.	1.	2.	2.	99.	4.	2.	5.	0.	1.	1.	99.	2.	99.	99.	99.	99.	99.	99.	99.	2.	99.	99.	99.	99.	99.	99.	99.	99.	99.	99.	99.	99.	99.	99.	99.	99.	99.	99.	99.
10	99.	99.	4.	99.	99.	99.	29.	2.	4.	1.	2.	99.	1.	1.	2.	3.	3.	4.	2.	99.	99.	1.	99.	99.	99.	99.	99.	99.	99.	1.	4.	99.	99.	99.	99.	99.	99.	99.	99.	4.	99.	99.	99.	99.	99.	99.	99.	99.	2.
11	99.	99.	4.	99.	99.	99.	28.	2.	9.	1.	2.	99.	1.	1.	3.	2.	4.	3.	2.	99.	99.	2.	99.	99.	99.	99.	99.	99.	99.	1.	4.	99.	99.	99.	99.	99.	99.	99.	99.	4.	99.	99.	99.	99.	99.	99.	99.	99.	2.
1	99.	99.	99.	99.	99.	99.	40.	2.	5.	2.	2.	99.	2.	99.	3.	2.	3.	8.	2.	99.	99.	2.	99.	99.	99.	99.	99.	99.	99.	2.	99.	99.	99.	99.	99.	99.	99.	99.	99.	99.	99.	99.	99.	99.	99.	99.	99.	99.	99.
2	99.	99.	99.	99.	99.	99.	40.	2.	9.	1.	2.	99.	1.	2.	3.	2.	4.	3.	2.	99.	99.	2.	99.	99.	99.	99.	99.	99.	99.	1.	8.	17.	99.	99.	99.	99.	99.	99.	99.	8.	17.	99.	99.	99.	99.	99.	99.	99.	2.
3	99.	99.	99.	99.	99.	99.	25.	2.	6.	1.	1.	2.	2.	99.	3.	2.	3.	3.	2.	99.	99.	3.	99.	99.	99.	99.	99.	99.	99.	2.	99.	99.	99.	99.	99.	99.	99.	99.	99.	99.	99.	99.	99.	99.	99.	99.	99.	99.	99.
4	99.	99.	99.	99.	99.	99.	26.	2.	2.	1.	1.	2.	1.	1.	3.	3.	3.	2.	2.	99.	99.	5.	99.	99.	99.	99.	99.	99.	99.	1.	7.	99.	99.	99.	99.	99.	99.	99.	99.	7.	99.	99.	99.	99.	99.	99.	99.	99.	2.
5	99.	99.	99.	99.	99.	99.	33.	2.	5.	1.	2.	99.	1.	1.	3.	2.	2.	4.	2.	99.	99.	2.	99.	99.	99.	99.	99.	99.	99.	1.	7.	99.	99.	99.	99.	99.	99.	99.	99.	7.	99.	99.	99.	99.	99.	99.	99.	99.	2.
6	99.	99.	99.	99.	99.	99.	30.	2.	7.	1.	2.	99.	1.	1.	3.	2.	5.	3.	2.	99.	99.	2.	99.	99.	99.	99.	99.	99.	99.	1.	3.	99.	99.	99.	99.	99.	99.	99.	99.	3.	99.	99.	99.	99.	99.	99.	99.	99.	1.
1	99.	99.	99.	99.	99.	99.	39.	2.	2.	1.	2.	99.	1.	1.	3.	2.	2.	7.	1.	1.	99.	2.	99.	99.	99.	99.	99.	99.	99.	1.	7.	99.	99.	99.	99.	99.	99.	99.	99.	7.	99.	99.	99.	99.	99.	99.	99.	99.	3.
2	99.	99.	99.	99.	99.	99.	20.	2.	5.	1.	2.	99.	2.	99.	3.	3.	3.	2.	2.	99.	99.	1.	99.	99.	99.	99.	99.	99.	99.	2.	99.	99.	99.	99.	99.	99.	99.	99.	99.	99.	99.	99.	99.	99.	99.	99.	99.	99.	99.
3	99.	99.	99.	99.	99.	99.	23.	2.	7.	1.	2.	99.	2.	99.	3.	2.	3.	2.	1.	1.	99.	1.	99.	99.	99.	99.	99.	99.	99.	2.	99.	99.	99.	99.	99.	99.	99.	99.	99.	99.	99.	99.	99.	99.	99.	99.	99.	99.	99.
4	99.	99.	99.	99.	99.	99.	32.	2.	6.	1.	1.	2.	1.	1.	3.	2.	2.	2.	2.	99.	99.	2.	99.	99.	99.	99.	99.	99.	99.	1.	7.	99.	99.	99.	99.	99.	99.	99.	99.	7.	99.	99.	99.	99.	99.	99.	99.	99.	2.
5	99.	99.	99.	99.	99.	99.	28.	2.	1.	1.	2.	99.	1.	1.	3.	3.	5.	3.	2.	99.	99.	1.	99.	99.	99.	99.	99.	99.	99.	1.	7.	99.	99.	99.	99.	99.	99.	99.	99.	7.	99.	99.	99.	99.	99.	99.	99.	99.	2.
6	99.	99.	99.	99.	99.	99.	33.	2.	99.	99.	1.	2.	2.	99.	3.	3.	2.	99.	2.	99.	99.	1.	99.	99.	99.	99.	99.	99.	99.	2.	99.	99.	99.	99.	99.	99.	99.	99.	99.	99.	99.	99.	99.	99.	99.	99.	99.	99.	99.
1	99	99	3	99	99	99	26	2	4	1	1	2	1	1	2	3	4	1	2	99	99	2	99	99	99	99	99	99	99	1	4	99	99	99	99	99	99	99	99	4	99	99	99	99	99	99	99	99	2
2	99	99	3	99	99	99	24	2	1	1	2	99	1	1	3	3	3	2	2	99	99	1	99	99	99	99	99	99	99	1	4	99	99	99	99	99	99	99	99	4	99	99	99	99	99	99	99	99	2
3	99	99	5	99	99	99	29	2	9	2	2	99	2	99	3	2	5	2	2	99	99	2	99	99	99	99	99	99	99	2	99	99	99	99	99	99	99	99	99	99	99	99	99	99	99	99	99	99	99
4	99	99	3	99	99	99	40	2	8	2	2	99	2	99	3	3	2	6	2	99	99	2	99	99	99	99	99	99	99	2	99	99	99	99	99	99	99	99	99	99	99	99	99	99	99	99	99	99	99
5	99	99	4	99	99	99	28	2	9	1	2	99	1	1	3	3	3	3	2	99	99	1	99	99	99	99	99	99	99	1	7	99	99	99	99	99	99	99	99	7	99	99	99	99	99	99	99	99	2
6	99	99	3	99	99	99	27	2	5	1	1	2	1	2	1	2	5	2	2	99	99	2	99	99	99	99	99	99	99	1	18	99	99	99	99	99	99	99	99	18	99	99	99	99	99	99	99	99	22
7	99	99	4	99	99	99	33	2	3	1	2	99	1	1	1	2	5	3	2	99	99	2	99	99	99	99	99	99	99	1	3	99	99	99	99	99	99	99	99	3	99	99	99	99	99	99	99	99	2
8	99	99	4	99	99	99	33	2	9	1	3	99	99	99	1	3	3	2	2	99	99	1	99	99	99	99	99	99	99	1	1	99	99	99	99	99	99	99	99	1	99	99	99	99	99	99	99	99	16
9	99	99	4	99	99	99	32	2	11	1	2	99	2	99	1	3	3	2	2	99	99	1	99	99	99	99	99	99	99	2	99	99	99	99	99	99	99	99	99	99	99	99	99	99	99	99	99	99	99
10	99	99	5	99	99	99	25	2	9	1	2	99	2	99	1	3	3	2	2	99	99	1	99	99	99	99	99	99	99	2	99	99	99	99	99	99	99	99	99	99	99	99	99	99	99	99	99	99	99
1	99	99	4	99	99	99	41	2	7	1	2	99	1	1	3	2	5	3	1	1	99	2	99	99	99	99	99	99	99	1	4	99	99	99	99	99	99	99	99	4	99	99	99	99	99	99	99	99	1
2	99	99	3	99	99	99	37	2	10	1	2	99	1	1	3	2	5	4	2	99	99	2	99	99	99	99	99	99	99	1	3	99	99	99	99	99	99	99	99	3	99	99	99	99	99	99	99	99	16
3	99	99	5	99	99	99	39	2	6	1	2	99	1	1	4	2	5	5	1	1	99	2	99	99	99	99	99	99	99	1	3	99	99	99	99	99	99	99	99	3	99	99	99	99	99	99	99	99	2
4	99	99	5	99	99	99	26	2	5	1	1	2	1	2	3	2	6	1	2	99	99	2	99	99	99	99	99	99	99	1	17	99	99	99	99	99	99	99	99	17	99	99	99	99	99	99	99	99	19
5	99	99	5	99	99	99	31	2	1	1	2	99	1	1	1	2	5	2	1	1	99	2	99	99	99	99	99	99	99	1	4	99	99	99	99	99	99	99	99	4	99	99	99	99	99	99	99	99	1
6	99	99	1	99	99	99	35	2	6	1	1	2	2	99	1	2	5	0	1	1	99	2	3	99	99	99	99	99	99	2	99	99	99	99	99	99	99	99	99	99	99	99	99	99	99	99	99	99	99
7	99	99	5	99	99	99	37	2	10	1	2	99	1	1	1	3	3	2	2	99	99	4	99	99	99	99	99	99	99	1	7	99	99	99	99	99	99	99	99	7	99	99	99	99	99	99	99	99	8
8	99	99	5	99	99	99	47	2	7	1	2	99	2	99	1	2	5	2	1	1	99	2	99	99	99	99	99	99	99	2	99	99	99	99	99	99	99	99	99	99	99	99	99	99	99	99	99	99	99
9	99	99	4	99	99	99	34	2	12	1	2	99	2	99	1	3	5	3	2	99	99	2	4	99	99	99	99	99	99	2	99	99	99	99	99	99	99	99	99	99	99	99	99	99	99	99	99	99	99
10	99	99	5	99	99	99	46	2	5	1	2	99	2	99	1	2	3	2	1	1	99	1	99	99	99	99	99	99	99	2	99	99	99	99	99	99	99	99	99	99	99	99	99	99	99	99	99	99	99
[truncated: 283 more columns]
