# Supplementary material for: Opportunities lost: Barriers to increasing the use of effective contraception in the Philippines
Source: PLoS One. 2019 Jul 25;14(7):e0218187. doi: 10.1371/journal.pone.0218187 (PMC6657820; doi:10.1371/journal.pone.0218187)
Supplement: S3 Minimal Dataset — (XLSX) [file pone.0218187.s013.xlsx]

## Sheet: missed opportunities 12 months
missed opportunities of FP in past 12 months visit
type of visit	visits with FP counseling	visits without FP counseling	total number of visits	% of missed opportunities
Seeking care for sick child	67	162	229	0.707424
Vaccination/routine check up for child	103	264	367	0.719346
Seeking care for herself	51	68	119	0.571429
Postnatal care after discharge	26	73	99	0.737374
Giving childbirth	67	198	265	0.74717
Antenatal care	55	182	237	0.767932
Reproductive health clinic	40	241	281	0.857651
Get contraceptive	47	23	70	0.328571
	456	1211	1667	0.726455

## Sheet: missed opportunity one day
Figure 2. Main source of concern per method used among current, former, and never users					seminar, church, internet
		health volunteer/friends/husband	own experience	health center staff	Other (internet, church, seminar)	seminar	church	internet
current sterilization	sterilization	4	2	1
current IUD user	IUD	7	4	1
current Implant user	Implant	1
current injectable users	Injectable	18	7	4	1		1
current pill users	Pill	27	8	5	2			2
former IUD user	IUD	2	5	1
former implant user	Implant	0	2	0
former injectable users	Injectable	8	19	9
former pill users	Pill	28	52	11	1	1
Never users	Sterilization	15	0	2	2		2
	IUD	34	0	4	1			1
	Implant	15	0	2
	Injectable	72	0	8
	Pill	86	0	7	3	1		2
		317	99	55	10	481
Missted opportunities on the day of interview
(Dear Saverio, first, please create Table 2 here, then make data table to develop Fig 3, then develop Fig 3 itself. Then I can access data by myself to change Fig 3 in the next round, if necessary).
	Current users	Former users		Never users		Total
	% (n/N)	% (n/N)	OR 95% CI	% (n/N)	OR 95% CI	% (n/N)
Total missed opportunities	80.9 (340/420)	85.9 (147/171)	1.5 (0.9-2.1)	85 (193/227)	1.3 (0.9-2.1)	83.1 (680/818)
Characteristics of health facility
Level of health facility
Government hospital	81.2 (207/255)	94.1 (96/102)	4.1 (1.6-10.6)	89.4 (127/142)	1.9 (1.1-3.5)	86.2 (430/499)
Rural health unit/Urban health centre/Barangay health centre	80.1 (117/146)	72.4 (42/58)	0.8 (0.4-1.3)	75.9 (60/79)	0.8 (0.4-1.4)	77.4 (219/283)
Barangay health station	84.2 (16/19)	81.8 (9/11)	0.8 (0.1-6.0)	100 (6/6)	-	86.1 (31/36)
Accreditations and certifications of health facility
None	79.8 (39/47)	60.0 (9/15)	0.4 (0.1-0.9)	88.2 (15/17)	3.5 (0.8-18.9)	79.7 (63/79)
PhilHealth accredited	81.5 (167/203)	91.0 (89/98)	2.3 (1.2-4.6)	82.3 (84/102)	1.1 (0.8-2.1)	84.4 (340/403)
Philippine Obstetrics and Gynecology Society accredited	76.9 (96/123)	94.5 (35/37)	3.2 (1.1-4.9)	80.3 (49/61)	1.7 (0.7-2.9)	81.4 (180/221)
At least one staff certified on implant insertion	77.0 (38/47)	63.4 (14/21)	0.9 (0.6-1.8)	95.7 (45/47)	4.1 (1.8-6.7)	84.3 (97/115)
Characteristics of respondent
Residence
Urban	80.1 (258/322)	87.0 (107/123)	1.7 (0.9-3.1)	83.7 (139/166)	1.3 (0.9-2.1)	82.5 (504/611)
Rural	83.7 (82/98)	83.3 (40/48)	0.9 (0.4-2.0)	88.5 (54/61)	1.5 (0.7-4.1)	85.0 (176/207)
Age
18-20	87.9 (29/33)	100 (6/6)	-	91.3 (21/23)	1.4 (0.2-8.8)	90.3 (56/62)
21-29	78.4 (131/167)	90.4 (47/52)	2.7 (0.9-8.3)	79.2 (76/96)	1.1 (0.6-1.9)	80.6 (254/315)
30-39	83.0 (137/165)	82.2 (60/73)	0.9 (0.5-1.7)	87.5 (70/80)	1.4 (0.7-3.1)	84.0 (267/318)
40-49	78.2 (43/55)	85 (34/40)	1.5 (0.6-4.4)	92.9 (26/28)	3.8 (0.8-18.9)	83.7 (103/123)
Marital status
Never married	100 (2/2)	0	-	88.9 (8/9)	-	90.9 (10/11)
married	80.0 (200/250)	84.2 (96/114)	1.2 (0.7-2.0)	82.1 (110/134)	1.1 (0.8-1.8)	81.5 (406/498)
living together	82.1 (133/162)	87.5 (42/48)	1.5 (0.7-4.5)	88.6 (62/70)	1.7 (0.7-3.5)	84.6 (237/280)
divorced/separated/widow	83.3 (5/6)	100 (9/9)	-	92.9 (13/14)	2.6 (0.1-23.7)	93.1 (27/29)
Education
No education/elementary	81.6 (31/39)	100 (19/19)	-	81.2 (26/32)	0.9 (0.4-2.8)	84.4 (76/90)
High school	83.1 (201/242)	83.1 (74/89)	1.0 (0.5-2.0)	88 (88/100)	1.5 (0.6-2.8)	84.2 (363/431)
Vocational	71.4 (15/21)	85.6 (6/7)	2.3 (0.9-21.0)	78.6 (11/14)	1.5 (0.4-7.9)	76.2 (32/42)
College or over	78.8 (93/118)	85.7 (48/56)	1.6 (0.6-3.8)	83.9 (68/81)	1.5 (0.7-4.1)	82.0 (209/255)
Number of living children
0-1	82.4 (61/74)	92.6 (25/27)	4.5 (0.6-39.8)	69.9 (51/73)	0.6 (0.2-1.5)	78.7 (137/174)
2 or 3	80.9 (186/230)	88.9 (78/88)	1.8 (0.8-4.0)	87 (87/100)	1.6 (0.9-4.1)	84.0 (351/418)
4+	80.2 (93/116)	78.2 (43/55)	0.8 (0.4-1.8)	87.2 (41/47)	1.7 (0.7-3.9)	81.2 (177/218)
Financial protection
None	83.5 (91/109)	85.7 (30/35)	1.6 (0.6-5.1)	85.4 (47/55)	1.2 (0.5-3.8)	84.4 (168/199)
Phil health	78.9 (232/294)	84.9 (107/126)	1.4 (0.8-2.4)	84.9 (140/165)	1.5 (0.9-2.6)	81.9 (479/585)
Government, social and other	100 (17/17)	100 (10/10)	-	85.7 (6/7)	-	97.0 (33/34)
Quality of counseling: Proportion of all women who received various information about family planning per status of use of contractives on the day of interveiw
(Dear Saverio, first, please fill the following tables for Fig 5a and 5b, then develop Fig 5a and 5b themselves. I will include only red colour indicator for the actual Figure 5a and 5b. We could add blue colour indicators if we want. Any suggestion?)
	current users (N=80)			former users (N=24)			never users (N=35)		total (N=34)
	n	%		n		%	n	%	n	%
Staff asked about the concerns on any FP method(Q306)	60	75		12		50	22	62.8571	21	61.7647
how different methods work (Q309)	53	66.25		10		41.6667	20	57.1429	19	55.8824
side-effects or problems with any method (Q311)	44	55		9		37.5	9	25.7143	8	23.5294
how the currently using method works (Q312)	56	70		not applicable			not applicable		not applicable
side effect of the currently using method (Q313)	55	68.75		not applicable			not applicable		not applicable
Asked how she uses her current method (Q314)	54	67.5		not applicable			not applicable		not applicable
	current users	former users	never users
Asked about concerns on any method	75	50	62
Explained how different methods works	66.25	41.7	57.1
Explained side-effects of any method	55	37.5	25.7
Proportion of women with a health concern (Yes for Q301) were asked various questions about family planning per status of use of contractives on the day of interview						total
	current users (N=243)			former users (N=127)			never users (N=114)		total (N=484)
	n	%		n		%	n	%	n	%
Health staff talked about FP (Q305)	46	19.6		17		13.4	16	14.0	79	16.3223
Health staff talked about specific FP which the woman has concern (Y for Q301 x Y for Q305 x same method in Q302 & Q 310)	8	3.3		5		3.9	1	0.9	14	2.89256
Staff asked about the concerns on any FP method(Q306)	33	13.6		11		8.7	11	9.6	55	11.3636
Her concern on specific method was addressed (Y for Q301 x Y for Q306 x same method in Q302 & Q310)	8	3.3		5		3.9	1	0.9	14	2.89256
how different methods work (Q309)	28	11.5		9		7.1	11	9.6	48	9.91736
How specific method(s) she has concern work(s) (Y for Q301 x Y for Q309 x same methods in Q302 &310)	8	3.3		5		3.9	1	0.9	14	2.89256
side-effects or problems with any method (Q311)	23	9.5		6		4.7	11	9.6	40	8.26446
Side-effects or problems with specific method(s) she has concern (Y for Q301 x Y for Q311 x same methods in Q302 &310)	7	2.9		4		7.1	1	0.9	12	2.47934
how the currently using method works (Q312)	29	11.9		not applicable			not applicable		not applicable
side effect of the currently using method (Q313)	29	11.9		not applicable			not applicable		not applicable
Asked how she uses her current method (Q314)	29	11.9		not applicable			not applicable		not applicable
	current users	former users	never users	%
Mentioned anything about family planning	19.6	13.4	14
Asked about concerns on any method	13.6	8.7	9.6
Explained of side-effects of any method	9.5	4.7	9.6
Her concern on specific method(s) was addressed	3.3	3.9	0.9
Explained of side-effects of method(s) she has concern	3.3	3.9	0.9

## Sheet: concerns
Female sterilization
	current	former	never
cancer uterus	2		1
irritability	2
no children anymore	1
infection uterus			2
against church	1		1
weight loss			1
side effects	1		1
frequent bleeding			5
illegal			1
hypertension			2
painful menstruation			1
cysts			1
heart problem			1
cannot carry heavy things			1
afraid of operation			1
total	7	0	19	TOT	26
Implants	current	former	never
delayed menstruation	1	1	2
painful to insert			1
infection uterus			1
side effects			2
irritability		1	2
cysts			1
cancer uterus			1
frequent bleeding			1
dry skin			1
not fully effective			2
headache			1
move around the body			2
total	1	2	17	TOT	20
IUD	current	former	never
Infection uterus	3	1	3
Frequent bleeding	1		3
Not fully effective			4
Cancer uterus			2
Weight loss		1	1
Weight gain			2
Cause/worsen lot of veins			1
One will not have children anymore
Move inside the body			9
Not legal			1
Itchy vagina		1	2
Pain hips		1
headache		1	1
irritability	2		1
Dry skin		1
When does not work, baby born with abnormalities	1
Man loses his manhood	2
Painful to insert	1		7
Washed away	1		0
Painful during menstruation	1	1	0
Painful during intercourse	1		2
total	12	8	39	TOT	59
Pill	current	former	never
Thyroid problem		1	1
Frequent bleeding		1	2
Not fully effective	3	1	6
Cancer uterus	4	4	5
Weight loss	4	8	10
Weight gain	3	9	15
Cause/worsen lot of veins	1	1	1
One will not have children anymore		1	2
Cysts uterus	2	2	4
Not legal
Itchy vagina
Pain hips
headache	6	39	23
irritability	6	4	2
Dry skin	2	3	2
Easily forget to take		4	3
dizziness		2	3
When does not work, baby born with abnormalities	2	2	4
Hearing problem	1
Bloated stomach	1	1	2
Hypertension		2	2
Pills remain in the body	1	1	1
delayed menstruation	1	4	5
Side effects	5	2	3
total	42	92	96	TOT	230
Injectable
	current	former	never
Infection uterus		1	4
Frequent bleeding	2	6	7
Not fully effective	1	1	3
When does not work, baby born with abnormalities			2
Cancer uterus	4	1	6
Weight loss		2	4
Weight gain	4	4	9
Cause cramps		1	1
Pain hips
headache	6	5	5
irritability	1	3	3
Dry skin	2	1	2
hypotension		1	1
asthma	1		1
side effects			3
hypertension		1
cysts			2
Cause hearth problem	1	3	1
delayed menstruation	7	6	23
injection painful			3
It is against church	1
total	30	36	80	TOT	146

## Sheet: analysis
Figure 3-1. Current use of methods to prevent unwanted pregnancy (n=860)
Currently not using any methods		275
Currently using non-modern methods		151	herval	2
Never used any modern methods	263		withdrawal	89
before used short term methods only	140		calendar period	27
before used both short terms and LARCs	23		standard days method	1
currently using modern methods		434	LAM	11
using short term methods	312		male condom	21
using LARCs	76			151
using sterilization	46
Fig 3-2 Current status of methods to preven pregnancy among 860 interviewed women
nothing	275	No contraception		No contraception	275
herval	2	traditional methods		traditional methods	118
withdrawal	89			short-tem modern methods	345
calendar period	27			long-term modern methods	122
standard days method	1	short-term modern methods
LAM	11
male condom	21
pill	197
patch	1
Injectables	114
Implants	23	long-term modern methods
IUD	53
female sterilization	46
	860
Fig 3-3. the source of information about the using methods : further analyze non-modern methods users and modern method users
government hospital	76	public health facility		public health facility	387
rural health unit/urban health center/Barangay health center	271			private health facility	30
Barangay health station	37			church, seminar, school	9
Barangay supply/service point office/BHW	3			Internet/TV	9
private hospital/clinic	14	private health facility		friends/relatives	112
pharmacy	2			own or partner	38
private doctor	6				585
private nurse	7
quack doctor	1
church	2	church, seminar, school
seminar in company	1
school	6
internet	2	Internet/TV
TV	7
friends/relatives	112	friends/relatives
own self	23	own or partner
husband	15
Fig 3-3-1. the source of information about the using current non-modern methods N=151
government hospital	5	public health facility	61
rural health unit/urban health center/Barangay health center	56	school	6
school	6	friends/relatives	56
friends/relatives	56	herself/husband	35
own self	20	others	15
husband	15		173
others	15
Fig 3-3-2. the source of information about the using current modern methods N=434
government hospital	71	public health facility	343
rural health unit/urban health center/Barangay health center	237	private hospital	13
barangay health station	35	friends/relatives	56
private hospital	13	others	22
friends/relatives	56
others	22
Fig 3-3-3 Purpose of visit of health facility on the day she first received the contraceptive method n=434
get the contraceptive	230
giving birth (woman still in facility)	50
PNC	21
reproductive health clininc	19
vaccination for child	18
seeking medical advice (injury, sickness) for herself	31
others	22
missing data	43
	434
Fig 3-4. The purpose of visit on the day she first received the current method
prenatal care	10
right after giving birth	50
postnatal care	21
reproductive health care	20
vaccination	24
medical advice for sickness child	13
medical advice for sickness herself	31
get contraceptive	239
seminar	10
	418
Drop out from modern methods
	currently using traditional methods	currently using nothing	current non-users
before using LARCs	9	12	21
before using short term methods	55	104	159
before not using modern methods	87	159	246
	151	275	426
	current non-modern methods users
before using modern methods	180
never used modern methods	246
Once women started LARCs
currently using LARCs	76
sterilization	2
switched to short-acting methods	7
Stopped using modern methods	23
	108	6 women stopped LARCs because wanted to get pregnant
Once women started short term methods (but not LARCs)
currently using short-acting methods	305	without using LARCs in the past
sterilization	23
switched to LARCs	39
stopped using modern methods	140
	507	33 women stopped short term methods because wanted to get pregnant
Avairability of long-acting methods on the day of interview	regularly provided
government hospitals	88	12
Rural health Unit/ Urban health center / Barangay health center	64	36
Barangay health station	14	86
	short term methods	LARCs
government hospitals	88	88
Rural health Unit/ Urban health center / Barangay health center	92	64
Barangay health station	100	14
missed opportunities of FP in past 12 months visit
type of visit	FP counseling	No FP counseling	total number of visits
Seeking care for sick child	67	162	229
Vaccination/routine check up for child	103	264	367
Seeking care for herself	51	68	119
Postnatal care after discharge	26	73	99
Postnatal care before discharge	67	198	265
Antenatal care	55	182	237
Reproductive health clinic	40	237	277
Get contraceptive	48	23	71
Figure 3. Cumulative number of visits and missed opportunities for family planning counseling by type of outpatient care clinic visit, Philippines, January 1 to December 31, 2016
type of visit	FP counseling	No FP counseling and its %	total number of visits	% missed
Sick child	67	162	229	0.707424
Well-child	103	264	367	0.719346
Primary care for herself	51	68	119	0.571429
Postnatal care after discharge	26	73	99	0.737374
Postnatal care before discharge	67	198	265	0.74717
Antenatal care	55	182	237	0.767932
Reproductive health	40	237	277	0.855596
Contraception	48	23	71	0.323944
Health concerns of currently/former using modern methods (%)
	current users having concern on the method	former user having concern on it	non users having concern on it
IUD	34.3	32.1	12.1
Implants	12	40	0
Injectables	52.1	47.7	18.5
Pill	52	67.1	64.5
Source of concern on modern methods
		health volunteer/friends/husband	own experience	health center staff	other
current IUD user	IUD	7	4	1
current Implant user	Implant	3	0	0
current injectable users	Injectable	24	7	4	2
current pill users	Pill	33	11	5	4
former IUD user	IUD	2	6	1
former implant user	Implant	0	2	0
former injectable users	Injectable	11	22	9
former pill users	Pill	31	59	13	3
missed opportunity toward women with concern on family planning
	being talked about FP	asked about concern	received information how different methods work
current users with concern	19.4	11.9
former users with concern	13.6	8
never users with concern	13.9	9.8

## Sheet: concern addressed
		Health staff talked about FP	Concern was addressed	Told about side effects any method	Received info on how different method work
	current	19.4	13.6	9.5	11.5
	former	13.2	8.1	4.1	6.5
	never	13.5	8.7	8.7	8.7

## Sheet: DOH PPT
Avairability of modern methods on the day of interview (%)
		short-acting methods	LARCs
government hospitals		87.5	83.3
rural health unit/urban health center/Barangay health center		97.8	61
Barangay health station		100	14.3
Health concern (%)
All interviewed women				total
	current users	former users	never users	100
Health staff talked about FP	19	13.4	14.1	16.4
Concern was addressed	13.7	8	10.1	11.4
Told about side-effects or problems with any method	11.6	7.1	9.4	10.4
Received information how different methods work	9.5	4.5	9.4	10
Having health concern on FP methods	56	68.7	50.6	56.7
